# Supplementary material for: Novel trifluoromethylpyridine piperazine derivatives as potential plant activators
Source: Front Plant Sci. 2022 Nov 28;13:1086057. doi: 10.3389/fpls.2022.1086057 (PMC9742420; doi:10.3389/fpls.2022.1086057)
Supplement: Supplementary file 2 [file DataSheet_2.xlsx]

## Sheet: Sheet2
Protein	Protein Name	Gene Name	LFQ intensityaverage A16	LFQ intensityaverage CK-TMV	A16/CK-TMV	p value
A0A1S4AYI7	probable glutathione S-transferase	LOC107802704	1.11326e+08	9754800	11.4125	0.0275007
Q9AT54	Scopoletin glucosyltransferase	TOGT1	2.91053e+08	3.3377e+07	8.72019	0.00130523
Q8RU71	Glucosyltransferase	NtGT2	8.63383e+07	22432000	3.84889	0.000539309
A0A1S3X615	uncharacterized aarF domain-containing protein kinase At5g05200, chloroplastic-like	LOC107761569	6.20697e+07	17032000	3.6443	0.00177414
A0A1S3YL77	photosystem II 5 kDa protein, chloroplastic-like	LOC107777466	22514000	7042800	3.19674	0.000357379
A0A1S3X5R5	Phenylalanine ammonia-lyase	LOC107761482	1.00665e+08	32499500	3.09744	0.00823205
A0A1S4DEY3	Starch synthase, chloroplastic/amyloplastic	LOC107829009	4.83537e+09	1577900000	3.06443	2.72761e-06
A0A068JIB6	Chloroplast 6-phosphofructokinase 5		3.44337e+07	1.17657e+07	2.92662	0.00308427
A0A1S3ZH48	Phenylalanine ammonia-lyase	LOC107786762	300220000	105720000	2.83977	1.57596e-06
A0A1S3ZWT0	probable carotenoid cleavage dioxygenase 4, chloroplastic	LOC107791323	1.02277e+08	37081000	2.7582	0.000169635
A0A1S4D6R7	Glucose-1-phosphate adenylyltransferase	LOC107826565	185870000	7.17027e+07	2.59223	6.4655e-05
A0A1S4CA29	auxin-induced protein PCNT115	LOC107816763	1.16035e+08	4.65433e+07	2.49306	0.00465329
A0A1S3YHL0	Pyruvate, phosphate dikinase	LOC107776231	4.10257e+08	1.66217e+08	2.4682	4.88379e-06
P93364	Glycosyltransferase	IS10a	1.38937e+08	57687000	2.40846	0.00137139
A0A1S4BSS6	photosystem II 5 kDa protein, chloroplastic-like	LOC107811505	4.17567e+07	1.84167e+07	2.26733	0.016118
A0A1S4ATT8	Ferritin	LOC107801146	1.29917e+09	5.74357e+08	2.26195	0.000250658
A0A1S4CTR1	light-induced protein, chloroplastic	LOC107822374	1.68253e+09	7.64107e+08	2.20196	2.10581e-05
A0A1S3XT40	light-induced protein, chloroplastic-like	LOC107768503	1.61347e+08	7.42243e+07	2.17377	0.000121977
T2BRU8	Cysteine protease CP6	CP6	738640000	3.66157e+08	2.01728	1.0498e-05
A0A1S4CPB5	gamma aminobutyrate transaminase 3, chloroplastic isoform X2	LOC107821173	56457000	2.81457e+07	2.00589	0.00272099
A0A1S3Z4S2	probable glutathione S-transferase	LOC107782951	7.21567e+07	1.22703e+07	5.88058	0.000696203
A0A1S4BQE0	probable glutathione S-transferase	LOC107810794	3.40013e+08	8.40197e+07	4.04683	5.91791e-05
A0A1S4BNK8	putative methyltransferase DDB_G0268948	LOC107810220	407280000	2.68966e+07	15.1425	0.0145214
A0A1S3WZ09	60S ribosomal protein L30-like	LOC107759448	8.33407e+07	9.61993e+06	8.66333	0.000166124
A0A1S3ZGC9	cellulose synthase-like protein H1	LOC107786528	2.05303e+08	2.52193e+07	8.14071	5.41943e-06
A0A1S3ZW98	Amine oxidase	LOC107791110	2.36277e+08	36923500	6.39909	0.0260545
P25317	Probable glutathione S-transferase parA	PARA	1141600000	2.59183e+08	4.4046	1.36943e-05
A0A1S3ZPM9	short-chain type dehydrogenase/reductase-like	LOC107789090	128120000	3.05547e+07	4.19314	0.00363052
A0A1S3X0Z6	glutathione S-transferase L3-like isoform X2	LOC107759987	2.70647e+08	70578000	3.83472	0.000419987
A0A1S3XVL9	(+)-neomenthol dehydrogenase-like	LOC107769229	7.64507e+07	20116000	3.80049	0.000678089
A0A1S4CYD1	probable glutathione S-transferase parC	LOC107823949	9.76197e+08	2.85547e+08	3.41869	0.000221596
A0A1S3XZP3	glutathione S-transferase L3-like isoform X1	LOC107770509	1.17267e+08	3.66783e+07	3.19716	3.44427e-05
A0A1S4D3I5	2-alkenal reductase (NADP(+)-dependent)-like	LOC107825579	509390000	1.72107e+08	2.95973	0.00221135
A0A1S3ZK86	ABC transporter C family member 14-like	LOC107787638	1.82783e+08	62305000	2.93369	0.0082351
A0A1S3WZJ6	Starch synthase, chloroplastic/amyloplastic	LOC107759522	1.09322e+09	3.75163e+08	2.91398	0.000928223
C3RSF4	Cysteine protease	LOC107823208	8.14647e+07	29530000	2.75871	0.00142309
A0A1S3Y772	pathogen-related protein-like	LOC107772875	15009000	5502000	2.72792	0.00286285
Q852T2	Vacuolar processing enzyme-1b	NtVPE-1b	1.89917e+07	7538150	2.51941	0.0306738
A0A1S3XHV7	ABC transporter B family member 25-like	LOC107765170	5.14613e+07	2.05397e+07	2.50546	0.000386505
A0A1S3Z2R2	proteasome activator subunit 4	LOC107782113	63815000	25692000	2.48385	0.0104327
A0A1S3ZEW7	mulatexin-like	LOC107786099	8.64657e+07	35127000	2.46152	0.000218898
A1XEL3	CYP73A47v2		1.56057e+08	64249000	2.42894	0.000659521
A0A1S4D3L8	Chalcone-flavonone isomerase family protein	LOC107825576	1.57727e+07	6713150	2.34952	0.0471716
A0A1S3ZS78	Ferritin	LOC107789800	101004000	4.36233e+07	2.31537	0.0294604
A0A1S6XZI1	Salt-induced ABC1 kinase 1	SIA1	27140000	1.20033e+07	2.26104	0.00550704
A0A1S4BC25	probable tocopherol cyclase, chloroplastic	LOC107806714	2.92777e+07	13119000	2.2317	0.00848679
A0A1S3Y491	auxin-induced protein PCNT115-like	LOC107772005	2.27887e+07	1.02967e+07	2.21321	0.00569235
A0A1S3Z5K7	uncharacterized protein LOC107783170	LOC107783170	3.18873e+07	14421000	2.21117	0.00645722
A0A1S4CS55	glutathione transferase GST 23-like	LOC107821964	289320000	1.32343e+08	2.18613	0.00357276
E0CJP3	Carboxypeptidase	SCP2	5.09027e+07	2.33277e+07	2.18207	0.000807877
A0A1S4C3H4	leukotriene A-4 hydrolase homolog	LOC107814668	8.01617e+06	3681300	2.17754	0.0295679
A0A1S3YJ55	Allantoinase	LOC107776681	3.48827e+08	1.60937e+08	2.16748	0.0014169
A0A1S3ZX38	alpha-dioxygenase 1-like	LOC107791409	203500000	94917000	2.14398	0.000172704
A0A1S3YXN0	stem-specific protein TSJT1-like	LOC107780562	23676500	11045900	2.14346	0.0179084
A0A1S4DFB2	uncharacterized protein LOC107829101	LOC107829101	5.80653e+07	27311000	2.12608	0.000461957
A0A1S4ABR8	Inositol-3-phosphate synthase	LOC107795866	1886700000	8.90567e+08	2.11854	4.5587e-06
A0A1S4CQN8	Cyanate hydratase	LOC107821369	110589000	5.25713e+07	2.1036	0.00867589
A0A1S4C858	Tubulin beta chain	LOC107816149	1.31633e+07	6.26417e+06	2.10137	0.00679175
A0A1S3XLH4	Inositol-3-phosphate synthase	LOC107766502	1.31993e+08	6.31767e+07	2.08927	0.000686975
Q84YH8	NTCP23-like cysteine proteinase		429780000	206340000	2.08287	9.69968e-05
A0A5B9R0L0	Vacuolar cation/proton exchanger	CAX3	3.77197e+07	18448000	2.04465	0.00601337
A0A1S3YPZ5	rhodanese-like domain-containing protein 14, chloroplastic	LOC107778332	6.79037e+07	3.38153e+07	2.00807	0.0232296
A0A1S4CTQ3	nuclear pore complex protein NUP205-like	LOC107822457	10629400	5.30367e+06	2.00416	0.0304897
A0A1S4CIG9	ribosome-binding factor PSRP1, chloroplastic-like	LOC107819218	3.08007e+08	6.18757e+08	0.497783	9.95154e-06
A0A1S4CVZ2	plasminogen activator inhibitor 1 RNA-binding protein-like	LOC107823283	1.31883e+08	2.66467e+08	0.494934	0.000225147
A0A1S4DLA0	60S ribosomal protein L35-like	LOC107830981	1.09203e+08	2.21343e+08	0.493366	0.00216529
A0A1S4BAZ9	kirola-like	LOC107806428	2.45817e+07	5.04697e+07	0.487058	0.0485355
A0A1S4A5R2	NADPH-protochlorophyllide oxidoreductase	LOC107793976	8.89817e+06	1.85187e+07	0.480497	0.00166835
A0A1S4CPG9	60S acidic ribosomal protein P3-like	LOC107821001	14557000	30514000	0.47706	0.0135458
A0A1S4CS74	Phosphoglycolate phosphatase	LOC107822134	49062000	103699000	0.473119	0.00534795
A0A1S4CM90	Non-specific lipid-transfer protein	LOC107820474	1.08029e+08	2.31277e+08	0.467097	0.00858129
A0A1S4AVP7	60S ribosomal protein L44	LOC107801799	2.44107e+08	5.31437e+08	0.459334	0.0472493
A0A1S3Z858	apyrase-like	LOC107783879	66230000	1.46313e+08	0.452659	0.00486775
A0A1S3XU58	Cytochrome b-c1 complex subunit 6	LOC107768841	1.25133e+07	2.77857e+07	0.45035	0.0346974
A0A1S3ZTD0	Non-specific lipid-transfer protein	LOC107790279	465330000	1.03779e+09	0.448387	0.00054202
A0A076L2E2	40S ribosomal protein S25	LOC107807859	3.98647e+08	8.95613e+08	0.44511	0.000182108
P30155	50S ribosomal protein L27, chloroplastic	RPL27	2.35817e+08	532530000	0.442823	0.00781052
A0A1S3ZW20	Histone H2A	LOC107791080	5.92983e+07	134800000	0.439899	0.000312785
A0A1S3ZYV8	Chlorophyll a-b binding protein, chloroplastic	LOC107791896	2.38667e+08	5.62923e+08	0.423977	3.54919e-05
A0A1S3Z462	60S ribosomal protein L10	LOC107782598	41079000	96939000	0.423761	0.00107313
Q9MBD6	Ntdin	Ntdin	1.55393e+07	3.69443e+07	0.420615	6.2749e-05
A0A1S3XKM0	Glutamine synthetase	LOC107766022	2.29357e+08	5.52947e+08	0.41479	0.000937641
A0A1S4CYT7	40S ribosomal protein S19-3-like	LOC107824112	56345000	137880000	0.408652	0.00197188
A0A1S4CH81	glycine-rich RNA-binding protein-like	LOC107818946	2.17767e+07	5.34243e+07	0.407617	0.00735735
A0A1S4AT56	plasminogen activator inhibitor 1 RNA-binding protein-like	LOC107801022	458650000	1.14413e+09	0.400871	7.16375e-05
A0A1S3YMK6	major latex allergen Hev b 5-like	LOC107777715	2.39003e+07	6.07577e+07	0.393371	0.00872104
A0A1S3YUR0	50S ribosomal protein L17, chloroplastic-like	LOC107779789	68170000	1.74637e+08	0.390353	0.000319989
A0A1S4BW10	40S ribosomal protein S11-like	LOC107812432	588510000	1520900000	0.386949	0.000701724
A0A1S4CVK8	2-isopropylmalate synthase	LOC107822963	3998600	10631300	0.376116	0.0385381
A0A0H3U5M2	Polygalacturonase inhibiting protein	PGIP1	81659000	2.18103e+08	0.374405	5.97945e-06
A0A1S3XME8	60S ribosomal protein L36	LOC107766767	7.53073e+07	2.05937e+08	0.365682	0.0142894
A0A068JFR6	Triosephosphate isomerase	LOC107804179	2.40477e+08	6.73477e+08	0.357068	0.00258403
A0A1S4ABS2	Alanine--glyoxylate transaminase	LOC107795801	1.67367e+08	4.82153e+08	0.347123	0.000899913
A0A1S4CMT5	uncharacterized protein LOC107820575	LOC107820575	8909700	2.60693e+07	0.341769	0.00183068
A0A1S3XHP6	uncharacterized protein LOC107765263	LOC107765263	7.76997e+07	233560000	0.332675	0.0196585
A0A097BU08	miraculin-like	LOC107816051	3.56853e+08	1113200000	0.320565	0.000927955
A0A1S4D6G4	40S ribosomal protein S30	LOC107826518	4.47943e+07	1.40897e+08	0.317923	0.000796985
A0A6J3ZX44	Ribosomal protein S12 (Fragment)	rps12	9.27993e+07	2.95147e+08	0.314418	0.034034
P83526	Ferredoxin		2.79073e+08	8.98117e+08	0.310732	0.000604177
A0A1S4BK41	28 kDa heat- and acid-stable phosphoprotein-like	LOC107809213	6.75183e+06	2.32767e+07	0.290069	0.0187136
A0A1S4AKZ4	uncharacterized protein LOC107798774	LOC107798774	2778350	9.92773e+06	0.279857	0.0415637
O24152	Patatin	LOC107772823	180800000	6.53413e+08	0.276701	4.04457e-05
Q6Q8B8	Ferredoxin	fdn-1	1.56373e+08	571950000	0.273404	0.000448412
A0A1S4C4J6	Aquaporin TIP1-3t	LOC107814985	9.83643e+07	3.65443e+08	0.269164	0.00329151
A0A1S4CJS3	F-box/FBD/LRR-repeat protein At1g13570-like	LOC107819839	10807500	5.00663e+07	0.215864	0.0343825
A0A1S3XYH8	60S ribosomal protein L30	LOC107770030	2537400	12806000	0.198141	0.0097178
P93362	Viral envelope protein (Fragment)		8604300000	7.18667e+10	0.119726	6.39991e-07
A0A1S4A695	Phosphomannomutase	PMM	398110000	5.28187e+08	0.75373	0.00434279
O80360	50S ribosomal protein L3, chloroplastic (Fragment)	RPL3	1166700000	1646200000	0.708723	0.00451108
A0A1S4CCG1	50S ribosomal protein L4, chloroplastic	LOC107817573	7.82837e+07	1.27813e+08	0.612484	0.0164673
O82702	V-type proton ATPase subunit G 1	VATG1	9.06463e+08	7.21073e+08	1.2571	0.0232259
A0A1S3YU67	Proliferating cell nuclear antigen	LOC107779602	81964000	1.21177e+08	0.676401	0.00993793
A0A140G1S3	Ribulose bisphosphate carboxylase large chain	rbcL	4.95707e+11	618600000000	0.801336	0.00425554
A0A140G1V7	ribosomal protein S19	rps19	6.51967e+07	9.10397e+07	0.716135	0.00151367
P06265	NAD(P)H-quinone oxidoreductase subunit 5, chloroplastic	ndhF	360220000	3.16933e+08	1.13658	0.0319527
A0A140G1P9	ATP synthase F0 sector subunit C	atpH	6.84123e+07	1.0704e+08	0.639127	0.0135533
A0A140G1V5	ribosomal protein S3	rps3	494300000	689340000	0.717063	0.00195581
A0A140G1R6	ribosomal protein S4	rps4	5.88203e+08	7.47887e+08	0.786487	0.044249
A0A140G1V2	ribosomal protein S8	rps8	770130000	1010710000	0.761969	0.0143482
A0A2H4MYF9	30S ribosomal protein S14, chloroplastic	rps14	75373000	1.11353e+08	0.676881	4.47169e-05
A0A140G1X6	30S ribosomal protein S15	rps15	1.44253e+08	166070000	0.86863	0.0486027
A0A140G1P4	ribosomal protein S16	rps16	90248000	1.50323e+08	0.600359	0.00946621
P06379	50S ribosomal protein L2, chloroplastic	rpl2-A	901850000	1374200000	0.656273	0.000180135
A0A140G1V4	ribosomal protein L16	rpl16	1.71127e+08	270950000	0.63158	0.000592912
A0A140G1V6	50S ribosomal protein L22, chloroplastic	rpl22	555230000	7.40203e+08	0.750105	0.00696881
A0A140G1T8	ribosomal protein L33	rpl33	1.1837e+08	2.28993e+08	0.516916	0.0213341
A0A140G1U3	Photosystem II CP47 reaction center protein	psbB	63847000000	58775000000	1.0863	0.0292731
A0A1S4APB5	Acetolactate synthase	LOC107799742	1.67363e+08	220920000	0.757574	0.000852874
A0A140G1X5	NADH-quinone oxidoreductase subunit D	ndhH	1.07787e+09	1.16857e+09	0.922384	0.0323377
P12201	NAD(P)H-quinone oxidoreductase subunit J, chloroplastic	ndhJ	2.29197e+08	295970000	0.774392	0.0431975
A0A140G1S6	Photosystem I assembly protein Ycf4	ycf4	1.47203e+08	1.79587e+08	0.819679	0.0429568
A0A6J3ZXT3	Protein TIC 214	ycf1	3.42703e+08	2.87813e+08	1.19071	0.0264997
P17514	Acidic endochitinase Q		19970000	11392000	1.75298	0.031973
A0A1S4D7J1	endochitinase B	LOC107826794	3.54413e+08	604600000	0.586195	0.000715064
A0A1S3ZVQ8	Chlorophyll a-b binding protein, chloroplastic	LOC107790956	836710000	1.23523e+09	0.67737	0.0139112
A0A1S3ZMB9	Phospho-2-dehydro-3-deoxyheptonate aldolase	LOC107788249	2.42387e+07	1.87357e+07	1.29372	0.0338765
A0A1S3X7Z1	thioredoxin H-type 1	LOC107762104	9.19557e+08	1.20127e+09	0.765489	0.00417223
A0A1S4CB80	60S ribosomal protein L34-like	LOC107817140	3.40123e+08	470380000	0.723082	0.0193746
A0A140G1X0	Photosystem I iron-sulfur center	psaC	2.45027e+09	4.52827e+09	0.541105	0.000166999
A0A140G1W2	Ribosomal protein S7	rps7	115274000	196230000	0.587443	0.0352232
A0A140G1V0	ribosomal protein S11	rps11	4.14997e+08	543690000	0.763296	0.0070239
A0A140G1T9	ribosomal protein S18	rps18	131990000	2.38807e+08	0.552707	0.00514561
P80461	Glutathione reductase, chloroplastic (Fragment)	GOR	761490000	640590000	1.18873	0.00823757
A0A1S3ZD62	Xyloglucan endotransglucosylase/hydrolase	LOC107785465	186940000	2.74513e+08	0.680987	0.00534856
P93373	Actin-54 (Fragment)		1.83597e+08	1.23447e+08	1.48725	0.0461207
A0A1S4C4U4	Proteasome subunit beta	LOC107815086	2.16073e+07	29712000	0.727226	0.0244249
A0A1S4B832	Plastoquinol--plastocyanin reductase	LOC107805497	5736800000	7.38623e+09	0.776688	0.006403
Q02764	50S ribosomal protein L24, chloroplastic	RPL24	2.67413e+08	439450000	0.608518	0.00111157
Q03461	Non-specific lipid-transfer protein 2		2.21343e+08	3.35483e+08	0.659774	0.00200299
A0A1S3Y2B1	luminal-binding protein 5	LOC107771425	2.14597e+08	267200000	0.803131	0.0147526
A0A1S4DII2	23 kDa subunit of oxygen evolving system of photosystem II	LOC107830202	5.97183e+09	7191000000	0.830459	0.0134079
A0A1S4CRZ6	60S ribosomal protein L23a-like isoform X2	LOC107821921	6.64097e+08	8.51697e+08	0.779734	0.00657491
A0A1S4APF7	Gamma-ECS	LOC107799938	3.38733e+08	266840000	1.26942	0.0078835
A0A1S4A7Q3	40S ribosomal protein S3a	LOC107794621	2.48777e+07	27041000	0.919998	0.0218202
A0A1S4BVI1	Non-specific lipid-transfer protein	LOC107812329	2.60267e+08	5.14473e+08	0.50589	0.00349498
A0A1S3XBT2	U6 snRNA-associated Sm-like protein LSm4	LOC107763411	10052100	14771000	0.680529	0.0492963
Q589Y0	Phenolic glucoside malonyltransferase 1	mat1	1.98173e+08	113307000	1.74899	0.0107574
A0A1S4DDM4	Sucrose-phosphatase	LOC107828694	255430000	1.86223e+08	1.37163	0.00619249
A0A1S4ANE4	pleiotropic drug resistance protein 1	LOC107799533	1.58937e+08	118180000	1.34487	0.0229022
A7VMF1	Histone H3	NthisH3.1	1.73083e+09	2.48593e+09	0.696251	0.017953
Q7DM39	Oxygen-evolving enhancer protein 2-1, chloroplastic	PSBP1	3.27253e+09	3759200000	0.87054	0.0080894
Q9FXS3	Probable phospholipid hydroperoxide glutathione peroxidase		351680000	2.35657e+08	1.49234	0.000609396
A0A1S4DLD7	2-alkenal reductase (NADP(+)-dependent)	LOC107830910	2.44487e+09	1.55627e+09	1.57098	1.51317e-05
A0A1S3ZD49	Serine/threonine-protein phosphatase	LOC107785560	3.59343e+07	4.07497e+07	0.881831	0.0420032
A0A1S4DJC0	Geranylgeranyl reductase	LOC107830453	1.94817e+09	2.70903e+09	0.719137	0.00253429
A0A1S4CXY3	cysteine proteinase inhibitor 1-like	LOC107823829	3.47117e+07	2.20663e+07	1.57306	0.0116433
A0A068JCD2	D-fructose-1,6-bisphosphate 1-phosphohydrolase		3.92713e+09	4504700000	0.871786	0.00359897
A0A1S4D0G2	Fructose-bisphosphate aldolase	LOC107824494	567960000	5.24193e+08	1.08349	0.0430533
A0A075F1U5	Protein tyrosine phosphatase	ptpkis1	107780000	5.65287e+07	1.90664	0.000235327
A0A075F2H1	Peptidylprolyl isomerase	CIP3	6.32783e+07	4.38653e+07	1.44256	0.0127157
A0A076FNJ9	Delta-aminolevulinic acid dehydratase		591650000	8.00273e+08	0.73931	0.00732971
A0A1S3ZMX9	Biotin carboxyl carrier protein of acetyl-CoA carboxylase	LOC107788710	4.57563e+07	6.02153e+07	0.759878	0.0320961
A0A076L4Q6	Aminoaldehyde dehydrogenase 2		6.20953e+07	4.79543e+07	1.29488	0.0010111
A0A077D7Q3	Asparagine--tRNA ligase		6.00857e+06	4.33177e+06	1.38709	0.0159534
A0A077D7R0	Ammonium transporter	LOC107793077	287600000	1.53527e+08	1.87329	0.000103519
A0A077DBL2	20 kDa chaperonin, chloroplastic-like	LOC107831277	1.61577e+09	2163700000	0.746761	8.45779e-05
A0A1S3ZYK1	elongation factor 1-delta 1-like isoform X2	LOC107791787	1411400000	1.67057e+09	0.844863	0.0220649
A0A1S4B8N9	Phosphoenolpyruvate carboxykinase (ATP)	LOC107805694	2.19213e+07	1.54813e+07	1.41598	0.00491773
A0A1S4B7R4	prolycopene isomerase, chloroplastic-like	LOC107805441	29270000	2.31803e+07	1.26271	0.0116696
A0A097BTX2	7,8-dihydroneopterin aldolase	LOC107831961	4.20997e+07	66278000	0.635198	0.0435249
A0A097BTX9	Mitochondrial carnitine/acylcarnitine carrier-like protein-like isoform 1	LOC107790364	2487900000	2.25257e+09	1.10447	0.000938247
A0A0A7AF85	Carotenoid cleavage dioxygenase 1-1	CCD1-1	6.86307e+07	4.51033e+07	1.52163	0.0310617
A0A0A8WHB3	Aquaporin PIP1 2b	LOC107779998	1.78167e+08	1.26353e+08	1.41007	0.00176773
A0A0A8WK74	Aquaporin PIP2 3b	LOC107762778	5266400	8.60607e+06	0.61194	0.0396889
A0A0A8WK08	Aquaporin PIP2 8	LOC107824457	6.54223e+07	4.71773e+07	1.38673	0.00555035
A0A0C4FSU4	BADH2 protein	BADH2	6.01333e+08	504390000	1.1922	0.00900316
A0A0D3QSL6	50S ribosomal protein L22, chloroplastic	RPL17	110500000	158370000	0.697733	0.0144261
A0A0K2GN10	Glyceraldehyde-3-phosphate dehydrogenase	GAPC1	2.84577e+08	217170000	1.31039	0.0374867
A0A0N7CV06	Carotenoid cleavage dioxygenase 1-3	CCD1	2.78093e+08	1.77633e+08	1.56555	0.000215694
A0A140G1P7	ATP synthase subunit alpha	atpA	1.94767e+09	2.27503e+09	0.856105	0.0249771
A0A1C8FVJ5	Eukaryotic translation initiation factor 2 subunit alpha	eIF2alpha	112820000	1.43973e+08	0.783617	0.0204377
A0A1S3WXP3	geraniol 8-hydroxylase-like	LOC107759080	38334000	2.93223e+07	1.30733	0.0180145
A0A1S3WXY4	Beta-glucosidase	LOC107759116	2.66543e+08	1.48877e+08	1.79036	0.000207882
A0A1S3WY24	Phosphoinositide phospholipase C	LOC107759044	1.40073e+07	10996500	1.2738	0.0347681
A0A1S3YK10	L-ascorbate peroxidase 1, cytosolic-like	LOC107776943	1.15383e+09	8.96893e+08	1.28648	0.00142518
A0A1S3WZ98	extensin-like isoform X3	LOC107759431	9.32067e+07	79115000	1.17812	0.0172991
A0A1S3XEJ5	Reticulon-like protein	LOC107764376	1.00757e+08	7.39107e+07	1.36322	0.0406584
A0A1S4A4R1	Protein TIC 20	LOC107793677	2.79093e+07	2.20933e+07	1.26325	0.0444198
A0A1S4C1K4	ATP synthase subunit O, mitochondrial-like	LOC107814191	916930000	7.92997e+08	1.15628	0.0161725
A0A1S3WZF8	membrane-associated 30 kDa protein, chloroplastic-like	LOC107759493	500290000	416570000	1.20097	0.00173643
A0A1S3WZQ8	Aconitate hydratase	LOC107759563	390030000	2.18643e+08	1.78386	0.00285797
A0A1S3WZZ3	alpha-glucosidase-like	LOC107759721	8.80923e+07	6.65117e+07	1.32446	0.0463143
A0A1S3X013	non-specific lipid transfer protein GPI-anchored 2-like	LOC107759803	1.26287e+07	16796000	0.751885	0.0493815
A0A1S3X073	phosphoglycolate phosphatase 1B, chloroplastic-like	LOC107759700	1.63827e+09	1.98323e+09	0.826058	0.0035297
A0A1S3X0C7	4-coumarate--CoA ligase	LOC107759755	2.69233e+07	2.02187e+07	1.33161	0.0250156
A0A1S3X0I8	transmembrane ascorbate ferrireductase 1-like	LOC107759983	34081000	19033000	1.79063	0.000888479
A0A1S3X0M5	60S ribosomal protein L4-like	LOC107759872	748580000	9.01697e+08	0.83019	0.0144407
A0A1S3X0N1	gamma aminobutyrate transaminase 3, chloroplastic-like	LOC107759965	3.87977e+08	2.14223e+08	1.81109	0.00105403
A0A1S3ZTK5	CBS domain-containing protein CBSX1, chloroplastic-like	LOC107790338	7.85673e+07	6.25927e+07	1.25522	0.00512577
A0A1S3X0Y5	Ferredoxin--NADP reductase, chloroplastic	LOC107760150	2.02757e+09	2.51943e+09	0.804771	0.0149682
A0A1S3X130	stress protein DDR48-like	LOC107760194	1.34953e+09	1.60563e+09	0.840499	0.0284063
A0A1S3YJT0	V-type proton ATPase subunit E-like	LOC107777047	4.00217e+08	4.52983e+08	0.883513	0.0401686
A0A1S3X1I5	50S ribosomal protein L6, chloroplastic-like	LOC107760041	572550000	8.18547e+08	0.699471	0.0043808
A0A1S3X1Q2	40S ribosomal protein S7	LOC107760389	1.13674e+08	1.74773e+08	0.65041	0.0419757
A0A1S3X1Q4	1,3-beta-glucan synthase	LOC107760121	18084000	1.29587e+07	1.39551	0.000865567
A0A1S3X1Z9	ferric reduction oxidase 6-like	LOC107760413	1.64717e+07	8711900	1.89071	0.00147818
Q43580	Tobacco pre-pro-cysteine proteinase		342580000	2.27683e+08	1.50463	0.0039139
A0A1S3X2A2	xanthoxin dehydrogenase-like	LOC107760487	155630000	121560000	1.28027	0.0273808
A0A1S3X2B9	Oxoglutarate dehydrogenase (succinyl-transferring)	LOC107760583	560330000	4.87343e+08	1.14976	0.0389964
A0A1S4A367	cyclase-associated protein 1-like	LOC107793271	109510000	1.32097e+08	0.829014	0.0490023
Q8LK72	Non-specific lipid-transfer protein	NtLTP1	2.22633e+09	4071600000	0.546796	0.00912446
A0A1S3X2T9	60S ribosomal protein L30-like	LOC107760678	9.72273e+07	1.44563e+08	0.672559	0.0117645
A0A1S3X369	actin-depolymerizing factor 2	LOC107760585	74100000	9.03037e+07	0.820565	0.0430701
A0A1S4AVM3	NADH dehydrogenase [ubiquinone] iron-sulfur protein 8, mitochondrial-like	LOC107801885	109404000	75937000	1.44072	0.0160813
A0A1S4AVA2	copper transport protein ATX1-like isoform X2	LOC107801743	127240000	8.60707e+07	1.47832	0.00904088
A0A1S3X3I0	10 kDa chaperonin-like	LOC107760854	1.95437e+08	217210000	0.899759	0.0188258
A0A1S3X3Q5	uncharacterized protein LOC107760858	LOC107760858	9.48307e+08	1.10927e+09	0.854895	0.00614548
A0A1S3X434	50S ribosomal protein L5, chloroplastic	LOC107761040	1064610000	1.22967e+09	0.865771	0.0208758
A0A1S3XQS4	uncharacterized protein LOC107767513	LOC107767513	522810000	9.09223e+08	0.575007	0.00185257
A0A1S4A2T2	2-methyl-6-phytyl-1,4-hydroquinone methyltransferase, chloroplastic-like	LOC107793127	457730000	350540000	1.30579	0.0387262
A0A1S4DHP8	Protein phosphatase	LOC107829842	6371900	1.03323e+07	0.616695	0.000215498
A0A1S3X4P8	Serine hydroxymethyltransferase	LOC107761184	1.83987e+09	2154300000	0.854044	0.0138684
A0A1S3X559	Adenosylhomocysteinase	LOC107761175	1.11023e+08	1.42423e+08	0.779531	0.00840439
A0A1S3XX44	homogentisate phytyltransferase 1, chloroplastic-like	LOC107769769	4.36933e+06	2.40893e+06	1.8138	0.0232782
A0A1S3X5A3	Vacuolar proton pump subunit B	LOC107761463	5188100000	4579700000	1.13285	0.00493874
A0A1S3X5D0	NAD(P)H dehydrogenase (quinone)	LOC107761412	1.35213e+07	1.99373e+07	0.678192	0.0499595
A0A1S3X5I0	Carbonic anhydrase	LOC107761423	3.98683e+08	4.51183e+08	0.883639	0.0122422
Q9SNY7	Sucrose-phosphate synthase	SPSA	1.60553e+08	1.08349e+08	1.48181	0.0064729
A0A1S3X5Y9	60S ribosomal protein L37a	LOC107761416	119650000	236420000	0.506091	0.00110277
A0A1S3X6I0	signal recognition particle 43 kDa protein, chloroplastic-like	LOC107761768	6.23197e+07	8.64133e+07	0.721181	0.0226461
A0A1S3X6V0	Xylose isomerase	LOC107761872	1.63043e+08	1.25307e+08	1.30115	0.00579757
A0A1S3X706	Phosphoglucomutase (alpha-D-glucose-1,6-bisphosphate-dependent)	LOC107761864	1.53947e+09	1399600000	1.09993	0.047699
A0A1S3X7H4	40S ribosomal protein S16-like	LOC107762148	7.96177e+08	1.21237e+09	0.656713	0.00248257
A0A1S3Y9V0	uncharacterized protein LOC107774098	LOC107774098	8.90173e+07	6.12547e+07	1.45323	0.00423343
A0A1S3X8D8	coiled-coil domain-containing protein 18-like	LOC107762325	13981000	1.05581e+07	1.3242	0.0233887
A0A1S3X8H2	uncharacterized protein LOC107762466	LOC107762466	6.28503e+07	5.00213e+07	1.25647	0.0139412
A0A1S3X8J3	Carboxypeptidase	LOC107762483	1.55253e+07	1.07063e+07	1.45011	0.00824543
A0A1S4AVH2	ATP synthase subunit epsilon, mitochondrial-like	LOC107801741	18727000	1.1558e+07	1.62027	0.00534967
A0A1S3X8Q5	50S ribosomal protein L10, chloroplastic-like	LOC107762422	640100000	7.81453e+08	0.819115	0.0470952
A0A1S3X9U6	ATP-dependent zinc metalloprotease FTSH 2, chloroplastic	LOC107762804	5.82833e+09	6290000000	0.926603	0.00541443
A0A1S3X9U8	actin-104	LOC107762828	164770000	1.14447e+08	1.43971	0.00558542
A0A1S3X9U9	uncharacterized protein LOC107762811	LOC107762811	7759500	13002000	0.596793	0.00506814
A0A1S3XA86	acetylajmalan esterase-like	LOC107762940	2.10027e+07	40033000	0.524634	0.00269324
A0A1S3XA93	endo-1,31,4-beta-D-glucanase-like	LOC107762850	475880000	3.65803e+08	1.30092	0.0420807
A0A1S4BID2	protein CLT2, chloroplastic-like	LOC107808626	2.15303e+07	15634500	1.3771	0.046754
Q9FSF6	60S ribosomal protein L11-1-like (Fragment)	rbl11-like	794540000	1.05819e+09	0.750851	0.00370602
A0A1S3XB04	40S ribosomal protein S2-3-like	LOC107763154	2181700000	2.70277e+09	0.80721	0.000132417
A2V887	Uncharacterized protein RsRG3-11 (Fragment)	RsRG3-11	4.45237e+07	33891000	1.31373	0.0396358
A0A1S3XBE6	photosystem I reaction center subunit II, chloroplastic-like	LOC107763149	18645000000	22538000000	0.82727	0.0110955
A6Q0F0	Glutamyl-tRNA reductase (Fragment)	hemA	1.14437e+07	2.22023e+07	0.515426	0.0294655
A0A1S3XBL8	protein plastid transcriptionally active 16, chloroplastic-like isoform X1	LOC107763187	3.73283e+09	4.20417e+09	0.887889	0.036373
A0A1S3XBW7	chloroplastic lipocalin-like	LOC107763432	3.99477e+08	3.37427e+08	1.18389	0.0180173
A0A1S3XBZ5	Pyruvate dehydrogenase E1 component subunit beta	LOC107763479	1.61017e+08	2.04443e+08	0.787586	0.00346816
A0A1S3XC04	GDSL esterase/lipase At5g33370-like	LOC107763465	3.67177e+07	5.70907e+07	0.643147	0.026647
A0A1S3ZZM0	ras-related protein RABD2a-like	LOC107792089	1.43363e+08	1.13597e+08	1.26204	0.00521675
A0A1S3XCJ5	D-glycerate 3-kinase, chloroplastic-like	LOC107763687	534540000	466220000	1.14654	0.0403448
A0A1S4APT7	aspartate aminotransferase-like isoform X1	LOC107800136	71243000	46425000	1.53458	0.00507509
A0A1S3XCV4	V-type proton ATPase subunit E-like	LOC107763771	296760000	2.45293e+08	1.20982	0.00450866
A0A1S3XCV5	uncharacterized protein LOC107763686	LOC107763686	20196000	1.74843e+07	1.15509	0.0180795
A0A1S3XCX6	copper-transporting ATPase PAA1, chloroplastic	LOC107763623	127260000	8.23437e+07	1.54547	0.0111396
A0A1S3XCZ9	protein CURVATURE THYLAKOID 1B, chloroplastic-like	LOC107763650	1.39827e+09	1786200000	0.782816	0.0118629
A0A1S4A969	Glutathione peroxidase	LOC107795121	5.35127e+08	4.07183e+08	1.31422	0.00231715
A0A1S3XDE1	Aspartate aminotransferase	LOC107763872	1340200000	1.17227e+09	1.14326	0.017796
A0A1S3XDG3	60S ribosomal protein L23a-like	LOC107763824	3.94527e+08	5.62903e+08	0.700878	0.0311245
A0A1S3XDH6	protein TIC 40, chloroplastic-like	LOC107763892	6.61353e+06	9483500	0.697373	0.0388856
A0A1S4B9P0	uncharacterized oxidoreductase At1g06690, chloroplastic-like	LOC107806016	2.14753e+08	185950000	1.1549	0.0264636
A0A1S4ALU7	Proteasome subunit beta	LOC107798889	125510000	1.67587e+08	0.748926	0.00711042
A0A1S3XE16	60S ribosomal protein L5-like	LOC107764090	1.13807e+09	1.42887e+09	0.796482	0.0141593
A0A1S3XE72	60S ribosomal protein L22-3	LOC107764146	1.23787e+07	1.61607e+07	0.765975	0.0252953
A0A1S4AKK7	AIR synthase	LOC107798458	2.43743e+08	2.80657e+08	0.868475	0.0117897
A0A1S4ADP2	UDP-glucose 6-dehydrogenase	LOC107796541	396160000	4.56937e+08	0.866991	0.00743797
A0A1S4DA62	40S ribosomal protein SA	LOC107827661	2.31053e+09	2.81753e+09	0.820055	0.00888723
A0A1S3XEJ8	probable inactive receptor kinase At1g48480	LOC107764161	13093000	21746000	0.602088	0.00133031
A0A1S3XEN1	Ribosomal protein L19	LOC107764242	1.13252e+08	1.66107e+08	0.681805	0.0391335
A0A1S3XET2	acetylajmalan esterase-like	LOC107764291	1.57647e+08	2.06187e+08	0.764582	0.00242952
Q9FES7	Mg-protoporphyrin IX chelatase	Su-s	2.01723e+09	2630500000	0.766863	0.00407033
A0A1S3XEX0	peptide methionine sulfoxide reductase B5-like isoform X2	LOC107764271	6.77397e+07	130740000	0.518125	0.0036015
A0A1S3XFR3	macrophage migration inhibitory factor homolog	LOC107764538	4.03507e+08	283850000	1.42155	0.00186957
A0A1S3XFT6	Glyceraldehyde-3-phosphate dehydrogenase	LOC107764636	1.69153e+10	17991000000	0.940211	0.00286892
A0A1S3XFX2	Sulfate adenylyltransferase	LOC107764687	7.16303e+08	878990000	0.814916	0.000172462
A0A1S3XFZ4	Dihydrolipoamide acetyltransferase component of pyruvate dehydrogenase complex	LOC107764742	2.39073e+08	3.17743e+08	0.75241	0.00282601
A0A1S3XLC6	60S ribosomal protein L13	LOC107766512	8.33457e+07	1.15113e+08	0.724031	0.0184492
A0A1S3XGD0	short-chain dehydrogenase TIC 32, chloroplastic-like	LOC107764923	411140000	308930000	1.33085	0.00471885
A0A1S3XGQ6	1,4-alpha-glucan-branching enzyme 1, chloroplastic/amyloplastic-like	LOC107764808	1.23647e+08	8.33143e+07	1.4841	0.0128353
A0A1S3XH54	protein RETICULATA-RELATED 4, chloroplastic-like	LOC107765191	472140000	4.24643e+08	1.11185	0.0366041
A0A1S3XHA2	farnesyl pyrophosphate synthase 1-like	LOC107765018	1.89427e+07	1.19883e+07	1.58009	0.000815887
A0A1S3XHL0	40S ribosomal protein S20-2	LOC107765328	8.07623e+08	974910000	0.828408	0.0168948
A0A1S3ZE64	ATP-dependent Clp protease proteolytic subunit	LOC107785710	875270000	6.85593e+08	1.27666	0.0177571
A0A1S3XHU0	oligopeptide transporter 3	LOC107765365	1.66497e+07	11256500	1.47912	0.0413251
A0A1S3XIB9	rhodanese-like domain-containing protein 14, chloroplastic	LOC107765512	3.47993e+08	2.68903e+08	1.29412	0.00683737
A0A1S4BH40	uncharacterized protein LOC107808191	LOC107808191	2.62447e+07	3.11547e+07	0.842399	0.0495038
A0A1S3XIW2	uncharacterized protein At4g14100-like	LOC107765693	3.76853e+07	33305000	1.13152	0.0285941
A0A1S3XIY1	probable Xaa-Pro aminopeptidase P	LOC107765714	200800000	1.52907e+08	1.31322	0.0316608
A0A1S3XJ34	Ribulose bisphosphate carboxylase small subunit	LOC107765795	2.37067e+09	3.60293e+09	0.657982	0.00244731
A0A1S3XJ43	probable receptor-like protein kinase At5g24010	LOC107765709	1.24617e+07	9747850	1.2784	0.00198814
A0A1S3XJC8	40S ribosomal protein S3a	LOC107765835	2.08763e+09	2626900000	0.794714	0.0128792
A0A1S3XJF5	Formylglycinamide ribonucleotide amidotransferase	LOC107765791	14452000	1.15543e+07	1.25079	0.0252031
A0A1S3XLA8	Phosphotransferase	LOC107766493	2.28157e+08	1.63767e+08	1.39318	0.016325
A0A1S3Z5M3	Alpha-1,4 glucan phosphorylase	LOC107783249	2.64487e+07	1.82077e+07	1.45261	0.00254278
A0A1S3XLL8	uncharacterized protein LOC107766535	LOC107766535	8.02983e+06	6.74667e+06	1.19019	0.018981
A0A1S3Z2U3	Peptidyl-prolyl cis-trans isomerase	LOC107782152	46051000	6.50493e+07	0.70794	0.00614916
A0A1S3XMA7	60S acidic ribosomal protein P2-2-like	LOC107766732	2.01883e+08	2.52263e+08	0.800288	0.0080508
A0A1S4A4E8	uncharacterized protein LOC107793581 isoform X2	LOC107793581	1.81963e+08	1.33963e+08	1.35831	0.0345959
A0A1S3XNH5	uncharacterized protein LOC107766837 isoform X3	LOC107766837	1.87827e+07	1.43423e+07	1.3096	0.0458301
A0A1S3XMM0	ATP-dependent Clp protease proteolytic subunit	LOC107766615	2.72657e+08	2.40653e+08	1.13299	0.0370521
A0A1S3XMZ5	1,4-dihydroxy-2-naphthoyl-CoA synthase, peroxisomal-like	LOC107766707	1.49623e+07	2.13427e+07	0.701053	0.0391989
A0A1S3XNH9	probable aldo-keto reductase 2 isoform X1	LOC107767026	8.28713e+07	6.14917e+07	1.34768	0.00983492
A0A1S3XP46	uncharacterized protein ycf37-like	LOC107767235	1.36733e+08	1.09387e+08	1.25	0.0131669
A0A1S3XPE4	serine/threonine-protein phosphatase 2A 65 kDa regulatory subunit A beta isoform-like	LOC107767339	7.17933e+08	6.17053e+08	1.16349	0.00574879
A0A1S3XPG2	Superoxide dismutase	LOC107767307	1.22703e+08	9.17353e+07	1.33758	0.00228522
A0A1S3XQ21	Superoxide dismutase	LOC107767528	1.0096e+09	1.83157e+09	0.55122	4.72217e-05
A0A1S4AG05	Prohibitin	LOC107797276	687460000	5.58713e+08	1.23043	0.0202857
A0A1S3XQI7	Aspartyl-tRNA synthetase	LOC107767661	317330000	2.89517e+08	1.09607	0.00969211
A0A1S3XQS2	uncharacterized protein LOC107767653	LOC107767653	4.81213e+07	7.53823e+07	0.638364	0.011244
A0A1S4D4K7	protein RAE1-like	LOC107825929	181560000	96433000	1.88276	0.029823
A0A1S3XQU9	Pectin acetylesterase	LOC107767541	6.19763e+08	509750000	1.21582	0.0499951
A0A1S3XR26	ATP synthase subunit delta, mitochondrial-like	LOC107767598	3.23127e+08	274310000	1.17796	0.00225777
A0A1S3XR72	33 kDa ribonucleoprotein, chloroplastic	LOC107767634	31157000	43682000	0.713269	0.0363402
A0A1S3ZYV1	probable polyamine oxidase 5	LOC107791914	9503800	1.11617e+07	0.851468	0.0420961
A1XEI4	CYP98A33v1		8.92967e+07	5.74163e+07	1.55525	0.00767295
A0A1S3XSP4	5-methyltetrahydropteroyltriglutamate--homocysteine S-methyltransferase	LOC107768359	2103100000	2.85463e+09	0.736732	0.00779748
A0A1S3XSQ1	60S ribosomal protein L23	LOC107768301	269090000	424340000	0.634138	0.0230316
A0A1S3XSR0	50S ribosomal protein L15, chloroplastic-like	LOC107768370	87358000	1.24583e+08	0.701201	0.00445718
A0A1S3XSV4	3-dehydroquinate synthase, chloroplastic-like	LOC107768348	5.48077e+08	4.13803e+08	1.32449	0.00131961
A0A1S3XTC0	low-temperature-induced cysteine proteinase-like	LOC107768587	3.02413e+08	2.34243e+08	1.29102	0.0104646
A0A1S3XTD5	K(+) efflux antiporter 2, chloroplastic-like	LOC107768522	5.54503e+08	441700000	1.25538	0.000397255
A0A1S4BE88	Uroporphyrinogen decarboxylase	LOC107807289	1.56003e+08	2.09653e+08	0.744101	0.0406822
A0A1S3XTY1	protease Do-like 1, chloroplastic	LOC107768772	1.36737e+09	1.06197e+09	1.28758	0.00100624
A0A1S3XU22	plastoglobulin-1, chloroplastic-like isoform X2	LOC107768802	596350000	451610000	1.3205	0.0063437
A0A1S3XU33	Glycerol-3-phosphate acyltransferase, chloroplastic	LOC107768804	39202000	53215000	0.736672	0.00718107
A0A1S3XU44	Carbonic anhydrase	LOC107768773	26329000000	29686000000	0.886916	0.00532856
A0A1S3XUD0	33 kDa ribonucleoprotein, chloroplastic-like	LOC107768838	1.74463e+08	2.69943e+08	0.646296	0.0154673
Q6TKR0	Ribosomal protein L3A	RPL3A	3317000000	3961800000	0.837246	0.000400591
A0A1S4BQJ6	probable 3-beta-hydroxysteroid-Delta(8),Delta(7)-isomerase	LOC107810836	15371000	2.24513e+07	0.684636	0.0156388
A0A1S3XUH8	uncharacterized protein LOC107768941 isoform X1	LOC107768941	3.84923e+07	55510000	0.693431	0.0139468
A0A1S3XUP8	ACT domain-containing protein DS12, chloroplastic-like	LOC107769014	1.73283e+08	2.01487e+08	0.860024	0.0282994
A0A1S4DJH3	Ribosomal protein	LOC107830403	188480000	241310000	0.78107	0.00988457
A0A1S3XV30	Translation initiation factor IF-3	LOC107769135	4.71103e+07	62008000	0.759746	0.0403169
A0A1S3XVB2	30S ribosomal protein S6 alpha, chloroplastic-like	LOC107768964	9.63983e+07	1.50437e+08	0.64079	0.00331327
A0A1S3XVG7	V-type proton ATPase subunit	LOC107769027	2.18513e+07	4.00103e+07	0.546142	0.000599311
A0A1S3XVK7	SNF1-related protein kinase regulatory subunit gamma-1-like	LOC107769285	3.65997e+07	2.48753e+07	1.47132	0.00487182
A0A1S3XVM3	20 kDa chaperonin, chloroplastic-like	LOC107769079	3.32097e+09	4612800000	0.719946	0.00623721
A0A1S3XW41	CCT-eta	LOC107769239	2.80093e+08	314870000	0.889552	0.0157611
A0A1S3Z7H4	Mannan endo-1,4-beta-mannosidase	LOC107783846	7.59393e+06	4963450	1.52997	0.0284469
A0A1S3XW99	Ubiquitinyl hydrolase 1	LOC107769508	2.54957e+08	2.05453e+08	1.24095	0.045098
A0A1S3XWD3	Phosphoglycerate mutase (2,3-diphosphoglycerate-independent)	LOC107769473	2.52403e+09	3085700000	0.817978	0.00070792
A0A1S3XWK1	glutathione S-transferase U17-like	LOC107769388	1.75403e+08	1.23223e+08	1.42346	0.0452326
Q04126	23 kDa subunit of oxygen evolving system of photosystem II	oee2-B	8.76283e+09	1.13537e+10	0.771806	0.00908323
A0A1S3XWY6	PSI subunit V	LOC107769513	7.16717e+09	8.65987e+09	0.82763	0.0382965
A0A1S3XXF1	probable glutamyl endopeptidase, chloroplastic isoform X2	LOC107769805	2.33973e+08	271470000	0.861875	0.0273929
A0A1S3YDV1	Pre-mRNA-processing factor 19	LOC107775142	1.0614e+08	77700000	1.36602	0.00807876
A0A1S3XXM3	triosephosphate isomerase, chloroplastic-like	LOC107769721	3.50767e+09	4.05833e+09	0.864312	0.000191536
A0A1S3XXN7	Glutamate-1-semialdehyde 2,1-aminomutase	LOC107769957	1.81243e+09	2514800000	0.720707	0.00144709
A0A1S3XXX1	uncharacterized protein At4g06744-like	LOC107770038	2.35137e+07	1.49437e+07	1.57349	0.0432127
A0A1S3XY89	arginase 1, mitochondrial	LOC107770139	4.37017e+07	2.78773e+07	1.56764	0.0196667
A0A1S3YX69	protein PROTON GRADIENT REGULATION 5, chloroplastic-like	LOC107780686	5.11243e+07	7.36517e+07	0.694137	0.0192484
A0A1S3XYF7	ATP-dependent zinc metalloprotease FTSH 10, mitochondrial-like	LOC107770012	33115000	28414000	1.16545	0.0420742
A0A1S3XYK9	basic blue protein-like	LOC107770257	2.56317e+07	5.07223e+07	0.505333	0.000570158
A0A1S3XYQ4	60S ribosomal protein L13	LOC107770287	7.23183e+08	1059900000	0.682313	0.000620946
A0A1S3XZB0	Pyruvate dehydrogenase E1 component subunit alpha	LOC107770390	2.90913e+07	4.35403e+07	0.668147	0.0164046
A0A1S3XZH9	Germin-like protein	LOC107770542	1.44993e+08	104415000	1.38863	0.0461682
A0A1S3Y0E5	ATP:AMP phosphotransferase	LOC107770764	7.81393e+08	6.89087e+08	1.13396	0.0325494
A0A1S3Y0G0	early nodulin-like protein 1	LOC107770784	6.69747e+07	8.15133e+07	0.821641	0.00980913
A0A1S3Y0V1	S-adenosylmethionine synthase	LOC107770931	2.98703e+09	3.40723e+09	0.876674	0.0122387
A0A1S3Y0Y1	60S acidic ribosomal protein P2A-like	LOC107771057	161460000	211050000	0.765032	0.00026537
A0A1S3Y189	uncharacterized protein YMR315W-like	LOC107771052	119140000	1.46193e+08	0.814948	0.0360399
A0A1S3Y197	60S ribosomal protein L32-1-like	LOC107770958	3.29447e+08	5.68827e+08	0.579169	0.000643481
A0A1S4C1L7	ras-related protein RABA2a	LOC107814193	1.11973e+08	91786000	1.21994	0.0369155
A0A1S3Y200	Alpha-1,4 glucan phosphorylase	LOC107771409	5.59567e+08	4.60587e+08	1.2149	0.0244053
A0A1S3Y201	Purple acid phosphatase	LOC107771325	11792000	15437000	0.763879	0.0190048
A0A1S3Y218	40S ribosomal protein S14-2-like	LOC107771427	8130700	9.80207e+06	0.829488	0.0210299
A0A1S3Y4F3	Ribosome-recycling factor, chloroplastic	LOC107772061	6867700	9817600	0.699529	0.0251874
A0A1S3Y236	acidic endochitinase P	LOC107771200	1.71983e+08	214910000	0.800257	0.0299781
A0A1S3Y2A5	Coatomer subunit beta	LOC107771428	199780000	1.78357e+08	1.12012	0.0464876
A0A1S3Y2J0	villin-4-like	LOC107771362	1.43057e+08	1.08657e+08	1.31659	0.0103729
A0A1S3Y2Y7	cystathionine gamma-synthase 1, chloroplastic-like	LOC107771605	4.60713e+07	57318000	0.803785	0.0202722
A0A1S3Y346	CCT-alpha	LOC107771644	221580000	265700000	0.833948	0.0235089
A0A1S4BNZ2	ferredoxin-2-like isoform X2	LOC107810328	1.90017e+07	27393000	0.693669	0.00163677
A0A1S4A6K0	60S ribosomal protein L31-like	LOC107794303	124015000	2.09457e+08	0.59208	0.0307885
A0A1S3Y3Y8	protein TIC 55, chloroplastic-like	LOC107771918	9.37083e+08	6.92903e+08	1.3524	0.000186263
A0A1S3Y462	Oxoglutarate dehydrogenase (succinyl-transferring)	LOC107772051	1.18147e+08	8.67423e+07	1.36204	0.0387202
A0A1S3Y478	Coatomer subunit alpha	LOC107771989	636900000	5.07843e+08	1.25413	0.0117019
A0A1S3Y4L8	Thioredoxin reductase	LOC107772125	3.77217e+08	291120000	1.29574	0.00285793
F6N7C2	Zeta-carotene desaturase		9.71523e+07	1.29057e+08	0.752788	0.00620022
A0A1S3Y5H2	aspartyl protease family protein 2-like	LOC107772515	8.91113e+07	1.26047e+08	0.706971	0.00375374
A0A1S3Y654	probable glutathione S-transferase isoform X1	LOC107772392	72735000	52600500	1.38278	0.0177008
A0A1S3Y6C2	chaperone protein DnaJ-like	LOC107772764	1.15543e+07	1.44857e+07	0.797639	0.0375899
A0A1S3ZYY3	protein FLX-like 2	LOC107791940	20946000	1.61263e+07	1.29887	0.00660418
Q006P9	Malic enzyme		3.61943e+07	22817000	1.58629	0.00446159
A0A1S3Y739	12-oxophytodienoate reductase 3	LOC107773112	1.63857e+08	121650000	1.34695	0.0189758
A0A1S3Y7E9	succinyl-CoA ligase [ADP-forming] subunit alpha-2, mitochondrial-like	LOC107773180	3.81327e+07	2.47483e+07	1.54082	0.0189931
A0A1S3Y7P7	Catechol oxidase	LOC107773093	7.14727e+07	36552000	1.95537	0.00238838
A0A1S3Y7S4	heterogeneous nuclear ribonucleoprotein R	LOC107773309	7.44757e+07	54687000	1.36185	0.0399574
A0A1S3Y7T8	sorbitol dehydrogenase	LOC107773322	1.60493e+08	1.31747e+08	1.2182	0.0198434
A0A1S3Y838	2-methyl-6-phytyl-1,4-hydroquinone methyltransferase, chloroplastic-like	LOC107773365	2.65613e+09	2.04597e+09	1.29823	0.00450612
A0A1S4BR13	Homoserine kinase	LOC107811011	1.03329e+08	8.54013e+07	1.20993	0.0457984
A0A1S3Y892	Pyruvate kinase	LOC107773422	1484300000	1.24897e+09	1.18842	0.00245777
A0A1S3Y8A7	protein disulfide isomerase-like 2-3	LOC107773445	24072000	32062000	0.750795	0.0348635
A0A1S3Y8M1	protein FLUORESCENT IN BLUE LIGHT, chloroplastic-like	LOC107773523	2.56577e+07	34048000	0.753573	0.0202013
A0A1S3Y8Q8	Tubulin alpha chain	LOC107773558	2.39893e+08	2.03537e+08	1.17862	0.0492518
A0A1S3Y8R3	8-hydroxygeraniol dehydrogenase-like	LOC107773552	921700000	9.88247e+08	0.932662	0.0183089
A0A1S3Y8U8	uncharacterized protein LOC107773848	LOC107773848	44756000	3.22187e+07	1.38913	0.0150812
A0A1S3Y8V8	glutathione S-transferase DHAR3, chloroplastic	LOC107773610	667500000	515670000	1.29443	0.00971061
A0A1S3Y8W4	uncharacterized protein LOC107773869 isoform X2	LOC107773869	1.16087e+07	12589500	0.922091	0.0484712
A0A1S3Y976	lysosomal Pro-X carboxypeptidase-like	LOC107773688	23837000	1.41487e+07	1.68475	0.00487985
A0A1S3Y9D0	signal recognition particle 54 kDa protein, chloroplastic	LOC107773874	507470000	6.68007e+08	0.759678	0.00865877
A0A1S3Y9F0	importin-5-like	LOC107773903	2.24953e+08	1.79317e+08	1.2545	0.00196552
A0A1S3Y9I1	protein tas-like	LOC107773751	3.97297e+08	296960000	1.33788	0.000383364
A0A1S3Y9N0	uncharacterized methyltransferase At2g41040, chloroplastic-like	LOC107773877	1.67297e+07	8.93103e+06	1.87321	0.0153878
A0A1S3YAY2	1-aminocyclopropane-1-carboxylate oxidase-like	LOC107774406	6.34673e+08	496980000	1.27706	0.0082701
A0A1S3YB08	early nodulin-like protein 2	LOC107774426	4.14667e+08	3.51753e+08	1.17886	0.011053
A0A1S3ZBG0	Ribulose bisphosphate carboxylase small subunit	LOC107785040	9.38623e+08	1.63327e+09	0.574691	0.00140828
A0A1S3YB42	Glutathione peroxidase	LOC107774241	9.44207e+07	7.80167e+07	1.21026	0.00150857
A0A1S3YBA8	aminoacyl tRNA synthase complex-interacting multifunctional protein 1-like	LOC107774474	9.21847e+07	1.01747e+08	0.906021	0.0170935
A0A1S3YBB8	Ribulose bisphosphate carboxylase small subunit	LOC107774398	19035000000	28636000000	0.664723	0.0112246
A7XAQ5	Glucose-1-phosphate adenylyltransferase	AGP	2.61913e+09	2042200000	1.28251	8.03964e-05
A0A1S3YI66	polyadenylate-binding protein RBP45-like	LOC107776430	8.34203e+07	5.44993e+07	1.53067	0.0353531
A0A1S3YC69	Acyl-[acyl-carrier-protein] desaturase	LOC107774635	5.00777e+06	9283050	0.539453	0.00298346
A0A1S3YCA3	2-C-methyl-D-erythritol 2,4-cyclodiphosphate synthase	LOC107774746	370190000	429370000	0.86217	0.0274818
A0A1S3YCI5	heat shock 70 kDa protein, mitochondrial	LOC107774811	2.79253e+08	2.21837e+08	1.25882	0.00969322
A0A1S3YCR6	oxygen-evolving enhancer protein 1, chloroplastic-like	LOC107774864	8.73327e+08	1.18277e+09	0.738376	0.00314802
A0A1S3ZA01	Glutamyl-tRNA synthetase	LOC107784556	1.34457e+08	1.66373e+08	0.808162	0.0254754
A0A1S3YDB6	transcription initiation factor TFIID subunit 15b-like	LOC107775077	5.15683e+07	3.59363e+07	1.43499	0.0483667
A0A1S3YDC8	Plasma membrane ATPase	LOC107775061	7.11947e+07	39535000	1.8008	0.00397237
A0A1S3YT61	40S ribosomal protein S17-like	LOC107779419	5.71183e+08	673290000	0.848347	0.0472017
A0A1S3YDN4	Divinyl chlorophyllide a 8-vinyl-reductase, chloroplastic	LOC107774957	5.54407e+06	9.65353e+06	0.574304	0.0240204
A0A1S3YDT2	probable ADP-ribosylation factor GTPase-activating protein AGD5 isoform X3	LOC107775182	2.32817e+07	1.74163e+07	1.33677	0.0268595
A0A1S4B8C6	polyol transporter 5-like	LOC107805587	23544000	12442000	1.8923	0.0034682
A0A1S3YEJ2	CBS domain-containing protein CBSCBSPB5-like	LOC107775348	32105000	2.24933e+07	1.42731	0.0230962
A0A1S3YEM0	protein STRICTOSIDINE SYNTHASE-LIKE 5-like	LOC107775430	6.56083e+07	5.63027e+07	1.16528	0.0278997
A0A1S3YES2	AP-2 complex subunit alpha	LOC107775474	6.90243e+07	48260000	1.43026	0.00453689
A0A1S3YF27	Pectin acetylesterase	LOC107775393	146680000	1.15957e+08	1.26496	0.0356036
A0A1S3YFI2	importin-5-like	LOC107775544	1.51637e+07	2.02063e+07	0.750441	0.0399284
A0A1S3YFI6	Coatomer subunit alpha	LOC107775546	1.20227e+08	94813000	1.26804	0.0296764
A0A1S3YFK6	NHL repeat-containing protein 2	LOC107775778	488590000	454260000	1.07557	0.0286237
A0A1S3YFR7	Sucrose synthase	LOC107775654	4.48883e+07	3.86327e+07	1.16193	0.00357987
A0A1S3YFY7	alpha-glucan water dikinase, chloroplastic isoform X1	LOC107775774	6.59943e+08	407060000	1.62124	2.45904e-05
A0A1S3YG42	Chalcone-flavonone isomerase family protein	LOC107775821	2.00363e+07	25653000	0.781052	0.033164
A0A1S3YG63	monodehydroascorbate reductase-like	LOC107775678	463820000	346480000	1.33866	0.00743775
A0A1S3YG65	Ribose-5-phosphate isomerase	LOC107775978	5.44187e+09	6.22913e+09	0.873615	0.0434749
A0A1S3YGL3	Ribokinase	LOC107775815	18914000	14643000	1.29168	0.0347653
A0A1S3YGY8	protein RCC2 homolog	LOC107776184	45948000	6.06133e+07	0.758051	0.0283911
A0A1S3YHI6	GATA type zinc finger protein asd-4-like	LOC107776224	8.27983e+08	1548900000	0.534562	0.000838116
A0A1S3YHS4	probable serine protease EDA2 isoform X1	LOC107776426	1.63653e+08	120790000	1.35486	0.0258126
A0A1S3YI10	probable beta-D-xylosidase 7	LOC107776309	3.44693e+08	441150000	0.781352	0.0145961
A0A1S3YI48	leukotriene A-4 hydrolase homolog isoform X1	LOC107776257	8.89323e+07	71476000	1.24423	0.0271426
A0A1S3YIU8	Proteasome subunit beta	LOC107776568	3.08897e+08	2.61617e+08	1.18072	0.0293545
A0A1S3YJB8	Ubiquitin carboxyl-terminal hydrolase	LOC107776789	8.89697e+07	7.80237e+07	1.14029	0.0296471
A0A1S3YJG0	23 kDa subunit of oxygen evolving system of photosystem II	LOC107776818	1.35167e+07	11680000	1.15725	0.00321149
A0A1S3YJK2	luminal-binding protein 5-like	LOC107776733	1.87557e+09	2.55713e+09	0.733465	0.00197288
A0A1S3YJQ5	40S ribosomal protein S8	LOC107776903	3.11183e+08	391160000	0.79554	0.00753775
A0A1S3YJQ8	protein TSS isoform X4	LOC107776855	4.58043e+08	603450000	0.759041	0.000437907
A0A1S3YK07	Glutathione reductase	LOC107777100	3.87903e+08	237420000	1.63383	0.00124015
A0A1S3YK19	Fumarate hydratase	LOC107776946	3.77433e+08	3.07197e+08	1.22864	0.0084878
A0A1S3YKU4	Probable 6-phosphogluconolactonase	LOC107777249	6.83117e+07	5.93343e+07	1.1513	0.0399875
A0A1S3YLC4	uncharacterized protein LOC107777504	LOC107777504	5.65703e+07	6.32757e+07	0.89403	0.0101049
A0A1S3YLC5	Phosphoenolpyruvate carboxylase	LOC107777405	166880000	204240000	0.817078	0.0182262
A0A1S3YLV1	patellin-3-like	LOC107777688	580050000	3.66603e+08	1.58223	0.00071254
A0A1S3YM01	40S ribosomal protein S18	LOC107777446	1.43733e+09	1.57447e+09	0.912902	0.00097228
A0A1S3YM77	LOW QUALITY PROTEIN: protease Do-like 7	LOC107777755	6.55327e+06	5.10753e+06	1.28306	0.0252458
A0A1S3YME9	Aldehyde dehydrogenase	LOC107777569	2.25697e+08	1.70923e+08	1.32046	0.0173424
A0A1S3YMI7	somatic embryogenesis receptor kinase 2-like	LOC107777855	26304000	32243500	0.815792	0.00498715
A0A1S3YMJ8	Fumarylacetoacetase	LOC107777843	283660000	1.74263e+08	1.62777	0.000481118
A0A1S4APT5	50S ribosomal protein L31	LOC107799884	448220000	7.13233e+08	0.628434	0.00134062
A0A1S3YN86	Glycerophosphodiester phosphodiesterase	LOC107778062	1.60437e+08	120350000	1.33308	0.00608559
A0A1S3YNC4	Glutamine synthetase	LOC107777858	2.82407e+09	2052600000	1.37585	0.00237844
A0A1S3YNF1	uncharacterized protein DDB_G0284459-like	LOC107778137	198910000	2.49963e+08	0.795757	0.0133239
A0A1S3YNG0	Magnesium-protoporphyrin IX monomethyl ester (oxidative) cyclase	LOC107777980	615180000	7.61247e+08	0.808122	0.00426903
A0A1S3YP64	luminal-binding protein 4-like	LOC107778329	32038000	45146000	0.709653	0.0184461
A0A1S3YP91	Starch synthase, chloroplastic/amyloplastic	LOC107778346	6.47723e+08	3.66953e+08	1.76514	0.000121391
A0A1S3YPE9	Chlorophyll a-b binding protein, chloroplastic	LOC107778264	31748000000	3.75707e+10	0.845021	0.0189567
A0A1S3ZTU8	uncharacterized protein SYNPCC7002_A1590-like	LOC107790384	71786000	4.89783e+07	1.46567	0.0141585
A0A1S3Z6N1	glyoxylate/succinic semialdehyde reductase 2, chloroplastic-like	LOC107783419	6.05813e+08	4.91273e+08	1.23315	0.00856341
A0A1S3YPM6	40S ribosomal protein S6	LOC107778441	51402000	6.67703e+07	0.769833	0.0180186
A0A1S3YPT0	60S ribosomal protein L10-like	LOC107778281	644780000	976750000	0.660128	0.00888614
A0A1S3YPZ0	protein PAM68, chloroplastic-like	LOC107778327	4876900	6.06893e+06	0.803584	0.0243459
A0A1S3YQI2	Fructose-bisphosphate aldolase	LOC107778620	1.73597e+09	1980800000	0.876397	0.0433955
A0A1S3YQT5	putative F-box protein PP2-B12	LOC107778784	35802000	2.72937e+07	1.31173	0.0265716
A0A1S3YQU6	ATP:AMP phosphotransferase	LOC107778794	1.69543e+08	1.31827e+08	1.28611	0.00607947
A0A1S3YR11	exportin-2-like	LOC107778826	5.27093e+07	35981000	1.46492	0.027764
A0A1S3YR94	1,4-alpha-glucan-branching enzyme 1, chloroplastic/amyloplastic-like isoform X1	LOC107778845	2.89067e+08	228190000	1.26678	0.01017
A0A1S3YR16	Malic enzyme	LOC107778847	3.69353e+09	2.86667e+09	1.28844	0.000556634
A0A1S3YRP9	40S ribosomal protein S6	LOC107778999	4.49643e+07	8.70147e+07	0.516744	0.00257544
A0A1S3YRR6	nascent polypeptide-associated complex subunit alpha-like protein 2	LOC107778929	85305000	118370000	0.720664	0.00136799
A0A1S3YRS6	Carboxypeptidase	LOC107779028	6.43127e+07	4.35063e+07	1.47824	0.00433008
A0A1S3YS15	1-deoxy-D-xylulose-5-phosphate reductoisomerase	LOC107779016	2.47707e+08	295880000	0.837186	0.0267577
A0A1S3YSA1	NAD(P)H dehydrogenase (quinone)	LOC107779006	9.89167e+07	6.34733e+07	1.5584	0.00131391
A0A1S3YSJ7	Citrate synthase	LOC107779254	620530000	5.45387e+08	1.13778	0.00682947
A0A1S3YT79	lipid transfer-like protein VAS	LOC107779483	35275000	1.97913e+07	1.78235	0.00408462
A0A1S4BG38	DNA topoisomerase (ATP-hydrolyzing)	LOC107807875	12404000	10934000	1.13444	0.025354
A0A1S3YTC2	Prolyl-tRNA synthetase	LOC107779488	1.96897e+08	2.22913e+08	0.883288	0.0274525
A0A1S3YTU2	26S proteasome non-ATPase regulatory subunit 13 homolog B-like	LOC107779673	29350000	2.49487e+07	1.17642	0.0482415
A0A1S4CS20	Ketol-acid reductoisomerase	LOC107821876	4.78107e+08	6.08407e+08	0.785834	0.0015708
A0A1S4CZ54	uncharacterized protein At1g32220, chloroplastic-like	LOC107824193	1.09324e+08	8.08773e+07	1.35173	0.0154125
A0A1S3YU75	mitochondrial phosphate carrier protein 3, mitochondrial-like	LOC107779610	221880000	1.76173e+08	1.25944	0.0371502
A0A1S3YUA8	probable inactive serine/threonine-protein kinase scy1 isoform X2	LOC107779868	9.61433e+06	6990300	1.37538	0.0203495
A0A1S3YUQ9	chloroplast stem-loop binding protein of 41 kDa a, chloroplastic-like	LOC107779757	9036100000	1.01319e+10	0.891844	0.02353
A0A1S3YUT4	monodehydroascorbate reductase	LOC107779915	4.12067e+09	2.88447e+09	1.42857	8.12589e-06
A0A1S4DII6	ras-related protein RABH1b	LOC107830228	3.08153e+08	276890000	1.11291	0.019552
A0A1S3YVE9	urease accessory protein G	LOC107779952	7.27517e+07	38492000	1.89005	0.00924949
A0A1S3YVF2	Catechol oxidase	LOC107780127	8.44593e+08	1.04226e+09	0.810351	0.0209416
A0A1S3YVN1	1,4-alpha-D-glucan glucanohydrolase	LOC107780165	272170000	141800000	1.91939	0.00105714
A0A1S3YWC2	Spermidine synthase	LOC107780228	2.94793e+07	41208000	0.715379	0.00554844
A0A1S3YWC5	protein RETICULATA-RELATED 1, chloroplastic-like	LOC107780410	80996000	1.19113e+08	0.679991	0.000294873
A0A1S3YWN7	translation initiation factor IF-2, chloroplastic-like	LOC107780681	4.19737e+08	519210000	0.808414	0.0233979
A0A1S3YWX5	Phospholipase D	LOC107780633	72150000	45679000	1.5795	0.00232977
A0A1S3YX02	40S ribosomal protein S4	LOC107780799	47541000	86781000	0.547827	0.0307384
A0A1S3YXC4	Protoporphyrinogen oxidase	LOC107780878	262190000	3.44583e+08	0.76089	0.00147351
A0A1S3YXE7	protein FATTY ACID EXPORT 1, chloroplastic-like	LOC107780914	17849000	1.51487e+07	1.17826	0.00504546
A0A1S3YXE8	Starch synthase, chloroplastic/amyloplastic	LOC107780738	298140000	189560000	1.5728	0.00115361
A0A1S3YXV1	ATP-dependent Clp protease ATP-binding subunit CLPT2, chloroplastic-like	LOC107780626	3.03617e+08	3.61773e+08	0.839246	0.00563122
A0A1S3YY25	60S acidic ribosomal protein P2A-like	LOC107780915	3.80347e+08	6.57827e+08	0.578187	0.00190523
L0SQ48	Catalase	cat3	1.02126e+07	6.64767e+06	1.53626	0.0281444
A0A1S3YYG2	Glycine cleavage system P protein	LOC107781010	2.89113e+09	2.06403e+09	1.40072	0.00512015
A0A1S4AVS4	protein HHL1, chloroplastic-like	LOC107801920	3.07093e+08	438140000	0.700902	0.00114492
A0A1S3YYN8	patellin-3-like	LOC107780867	148910000	1.16677e+08	1.27626	0.00187317
A0A1S3Z488	isocitrate dehydrogenase [NAD] regulatory subunit 1, mitochondrial	LOC107782843	1.87233e+08	151210000	1.23823	0.0183792
A0A1S4BTQ5	pleiotropic drug resistance protein 1-like	LOC107811788	2.73037e+07	1.76243e+07	1.5492	0.0201055
A0A1S3YZU3	Plasma membrane ATPase	LOC107781513	4.88057e+09	4.33423e+09	1.12605	0.0288592
A0A1S3YZX6	patellin-3-like	LOC107781650	44286000	3.23273e+07	1.36992	0.0441079
A0A1S3YZY5	Serine/threonine-protein phosphatase	LOC107781246	1.83283e+07	12521300	1.46377	0.0319024
A0A1S4CHK0	ADP-ribosylation factor 2-like isoform X2	LOC107819113	2226400000	2030700000	1.09637	0.0038886
A0A1S3Z0B7	phosphoglucomutase, cytoplasmic-like	LOC107781369	8.05287e+07	9.94607e+07	0.809653	0.0428046
A0A1S3Z143	2-hydroxyacyl-CoA lyase-like	LOC107781829	1.54527e+07	9500200	1.62656	0.0251778
A0A1S3Z1F3	ferredoxin-dependent glutamate synthase, chloroplastic-like	LOC107781744	1.92627e+10	1.79483e+10	1.07323	0.0356791
A0A1S3ZK66	dihydroxy-acid dehydratase, chloroplastic-like	LOC107787836	1.01137e+09	9.08437e+08	1.1133	0.049952
A0A1S3Z233	50S ribosomal protein L21, chloroplastic-like	LOC107781915	5.94053e+08	8.00447e+08	0.742152	0.0162012
A0A1S3Z2I2	phosphomethylpyrimidine synthase, chloroplastic-like	LOC107782237	7.82827e+07	45524000	1.71959	0.0271928
A0A1S3Z3D9	uncharacterized protein LOC107782329 isoform X2	LOC107782329	8.70837e+06	12450000	0.699467	0.0263173
A0A1S3Z2X4	60S ribosomal protein L32-1	LOC107782359	12390000	16599000	0.746431	0.0240845
A0A1S3Z340	plasminogen activator inhibitor 1 RNA-binding protein-like isoform X1	LOC107782412	52211000	9.66533e+07	0.540188	0.0135004
A0A1S3Z362	Acylaminoacyl-peptidase	LOC107782506	57990000	4.68013e+07	1.23907	0.0498903
A0A1S3Z3J7	28 kDa ribonucleoprotein, chloroplastic	LOC107782611	2.11313e+08	2.51113e+08	0.841506	0.00803257
A0A1S3Z3R3	N-acetyl-glutamate semialdehyde dehydrogenase	LOC107782621	2.36747e+08	1.90073e+08	1.24555	0.00105479
A0A1S4D5A4	40S ribosomal protein S6	LOC107826085	1.06317e+09	1753600000	0.606277	0.000175696
A0A1S3Z424	23 kDa subunit of oxygen evolving system of photosystem II	LOC107782565	226730000	1.94003e+08	1.16869	0.00402364
A0A1S4A2Y5	probable amino-acid racemase	LOC107793211	8570200	4704200	1.82182	0.00550071
A0A1S3Z4C4	uncharacterized protein LOC107782665 isoform X2	LOC107782665	210630000	1.30197e+08	1.61778	0.0160644
A0A1S3Z4N4	50S ribosomal protein L15, chloroplastic-like	LOC107782923	628740000	750570000	0.837683	0.0422639
A0A1S3Z4R3	Glycine cleavage system P protein	LOC107783010	1.81063e+10	1.35097e+10	1.34025	0.00033213
A0A1S3Z4X2	methylecgonone reductase-like	LOC107783069	2.17827e+07	1.63543e+07	1.33192	0.0265162
A0A1S3Z4Y2	epimerase family protein SDR39U1 homolog, chloroplastic-like	LOC107782972	2.96573e+08	255360000	1.16139	0.00772018
A0A1S3Z584	uncharacterized protein LOC107783106	LOC107783106	1.21097e+08	140640000	0.86104	0.0199639
A0A1S3Z5N9	protein DJ-1 homolog D-like	LOC107783336	134780000	8.79207e+07	1.53297	0.00870963
A0A1S3Z5T0	ATP synthase subunit d, mitochondrial	LOC107783110	336660000	2.19263e+08	1.53541	0.0045061
A0A1S3Z5T3	cathepsin B-like	LOC107783297	2.79547e+08	224280000	1.24642	0.0387663
A0A1S3Z6C5	HMG-Y-related protein A-like	LOC107783486	1.86213e+08	286270000	0.650481	0.0107523
A0A1S3Z6E6	V-type proton ATPase subunit H	LOC107783503	5.12477e+08	3.86137e+08	1.32719	0.0120061
A0A1S3Z6E8	Pectate lyase	LOC107783470	1.52017e+08	125280000	1.21342	0.0262564
A0A1S3Z6Q6	uncharacterized protein LOC107783614	LOC107783614	1.85963e+08	152390000	1.22031	0.00947427
A0A1S4CVG1	26S proteasome non-ATPase regulatory subunit 13 homolog B-like	LOC107822910	72385000	61256000	1.18168	0.0174925
A0A1S4A721	protein VTE6, chloroplastic-like	LOC107794433	2.20447e+07	16675000	1.32202	0.0119884
A0A1S3Z7U1	aldehyde dehydrogenase family 2 member B7, mitochondrial-like isoform X2	LOC107783944	1088200000	8.22703e+08	1.32271	0.00117621
A0A1S3Z7S7	Aminomethyltransferase	LOC107783755	1.19413e+10	1.08517e+10	1.10041	0.0243043
A0A1S3Z828	Phosphoglycerate kinase	LOC107783850	3.06133e+09	3.74913e+09	0.816544	0.00592064
A0A1S3Z898	fasciclin-like arabinogalactan protein 9	LOC107784037	1.24413e+08	79729000	1.56045	0.0010628
A0A1S3ZP97	sugar transporter ERD6-like 6	LOC107788868	45945000	3.47023e+07	1.32397	0.0278965
A0A1S3Z9P3	D-fructose-1,6-bisphosphate 1-phosphohydrolase	LOC107784541	1.99513e+07	29651000	0.672872	0.0495388
A0A1S3ZA18	stem-specific protein TSJT1-like	LOC107784440	295110000	1.71403e+08	1.72173	0.000429634
A0A1S3ZA22	FK506-binding protein 5-like isoform X1	LOC107784592	312340000	392070000	0.796643	0.0234574
A0A1S3ZAB0	splicing factor 3B subunit 3-like	LOC107784525	16080000	1.05067e+07	1.53046	0.0140272
A0A1S3ZAB7	guanine nucleotide-binding protein subunit beta-like protein	LOC107784677	1.90097e+07	3.67347e+07	0.517486	0.000288612
A0A1S4AYJ5	pentatricopeptide repeat-containing protein At1g02150-like	LOC107802714	3.69277e+07	52095000	0.708852	0.0151541
A0A1S4CJD2	Peptidylprolyl isomerase	LOC107819710	3.64783e+08	451360000	0.808187	0.0320968
A0A1S3ZAU1	glycine-rich RNA-binding protein-like	LOC107784861	9.10253e+08	7.73863e+08	1.17625	0.0405564
A0A1S3ZAW0	heat shock protein 90-5, chloroplastic-like	LOC107784815	2.57027e+09	2.90337e+09	0.885271	0.0300815
A0A1S3ZBB2	D-xylose-proton symporter-like 3, chloroplastic	LOC107784981	3.04107e+08	2.03327e+08	1.49566	0.00177588
A0A1S3ZBD8	ATP:AMP phosphotransferase	LOC107784862	7.16107e+08	6.36817e+08	1.12451	0.0192409
A0A1S3ZBK5	uncharacterized aarF domain-containing protein kinase At1g79600, chloroplastic-like	LOC107784928	110390000	8.67597e+07	1.27237	0.000362549
A0A1S3ZBK6	Valyl-tRNA synthetase	LOC107785078	7023200	10929300	0.642603	0.0242789
A0A1S4BT03	uncharacterized protein LOC107811550 isoform X2	LOC107811550	4240800	6894050	0.615139	0.0182126
A0A1S3ZC64	early nodulin-like protein 1	LOC107785203	1.91863e+08	2.50907e+08	0.76468	0.00620796
A0A1S4C8T7	60S ribosomal protein L8-like	LOC107816448	5.56127e+08	9.89597e+08	0.561973	0.00961014
A0A1S4D5K0	isovaleryl-CoA dehydrogenase, mitochondrial-like	LOC107826219	3.66873e+07	23988000	1.5294	0.046826
Q94EW1	Nictaba	NT1	3.18157e+08	2.46593e+08	1.29021	0.0139031
A0A1S3ZDR0	Peroxidase	LOC107785744	1.82477e+08	2.70177e+08	0.675398	0.000828074
A0A1S3ZEB9	60S acidic ribosomal protein P0	LOC107785919	2245800000	2.84647e+09	0.788978	0.000725255
A0A1S4ASL7	Serine/threonine-protein phosphatase	LOC107800858	27638000	1.86827e+07	1.47934	0.0449991
A0A1S3ZEH0	Serine hydroxymethyltransferase	LOC107785928	1.25133e+10	1.15113e+10	1.08704	0.0124101
A0A1S3ZEI2	Glucose-6-phosphate 1-epimerase	LOC107785825	1.50867e+08	122030000	1.23631	0.0276596
A0A6L1G385	Aquaporin TIP2-1s		5.64887e+07	8.38533e+07	0.67366	0.00295765
A0A1S3ZEQ4	GDSL esterase/lipase At1g29670-like	LOC107785876	3.97423e+07	5.62853e+07	0.706087	0.00213422
A0A1S3ZES3	Proteasome subunit alpha type	LOC107785901	2.88943e+07	3.36903e+07	0.857645	0.0220464
A0A1S4BTX2	stress response protein NST1-like	LOC107811850	6.32057e+07	74726000	0.845832	0.0326639
A0A1S3ZFE6	Catalase	LOC107786140	8.64263e+08	5.57017e+08	1.55159	0.000552919
A0A1S3ZFJ3	uncharacterized protein LOC107786132	LOC107786132	2.40177e+08	343810000	0.698574	0.0352081
A0A1S3ZFM5	60S ribosomal protein L6-like	LOC107786144	7.07517e+08	1099200000	0.643665	0.000375867
A0A1S3ZG70	Non-specific lipid-transfer protein	LOC107786330	1.62733e+07	2.88903e+07	0.56328	0.0248046
Q75VJ8	E1 ubiquitin-activating enzyme		182180000	2.06317e+08	0.883012	0.0445218
A0A1S3ZGP8	S-adenosylmethionine synthase	LOC107786628	9.23773e+08	1242900000	0.74324	0.00013452
A0A1S3ZGY3	protein ASPARTIC PROTEASE IN GUARD CELL 1-like	LOC107786688	2.12663e+08	1.65943e+08	1.28154	0.0144438
A0A1S3ZHB8	oxygen-evolving enhancer protein 1, chloroplastic-like	LOC107786842	1.45273e+09	1.69633e+09	0.856396	0.0125345
A0A1S4D9I1	Formate dehydrogenase, mitochondrial	LOC107827290	2307200000	1.46943e+09	1.57013	0.000902282
A0A1S4A585	uncharacterized protein LOC107793840	LOC107793840	4.13467e+07	2.91787e+07	1.41702	0.0120974
A0A1S4APF3	Ornithine carbamoyltransferase	LOC107799727	3.19557e+07	43291000	0.73816	0.0180765
A0A1S3ZI08	Malate dehydrogenase	LOC107787080	98570000	1.59653e+08	0.6174	0.00930675
A0A1S3ZI15	rhodanese-like domain-containing protein 11, chloroplastic	LOC107787072	1.82277e+08	231230000	0.788292	0.0141355
A0A1S3ZIK1	1,4-dihydroxy-2-naphthoyl-CoA synthase, peroxisomal-like isoform X1	LOC107787165	5.62497e+07	8.74843e+07	0.642968	0.0110182
A0A1S4C4G8	60S ribosomal protein L38	LOC107815038	1.18957e+08	175620000	0.677353	0.00173361
A0A1S3ZJF6	4-coumarate--CoA ligase	LOC107787414	6.17277e+07	42030000	1.46866	0.0119374
A0A1S4DI17	ribulose-1,5 bisphosphate carboxylase/oxygenase large subunit N-methyltransferase, chloroplastic-like	LOC107830034	5.62427e+07	76469000	0.735496	0.0153785
A0A1S3ZJS9	Pyruvate kinase	LOC107787533	1.74107e+07	2.72717e+07	0.638416	0.0085671
A0A1S3ZK36	uncharacterized protein OsI_027940-like isoform X2	LOC107787640	898180000	1261400000	0.71205	0.00689787
A0A1S3ZK76	3-dehydroquinate synthase, chloroplastic	LOC107787846	7.88493e+07	5.48187e+07	1.43837	0.0003651
A0A1S3ZKT5	60S ribosomal protein L21-1	LOC107787770	6.56263e+07	8.57583e+07	0.765247	0.0218915
A0A1S3ZKV5	acid phosphatase 1-like	LOC107787913	1.22227e+09	1.87973e+09	0.650234	0.000458592
A0A1S3ZL03	internal alternative NAD(P)H-ubiquinone oxidoreductase A1, mitochondrial isoform X1	LOC107787953	1.41563e+08	1.11987e+08	1.26411	0.0107831
A0A1S3ZLH1	1-aminocyclopropane-1-carboxylate oxidase 3-like	LOC107788083	126960000	79354000	1.59992	0.0228349
A0A1S3ZLI9	60S ribosomal protein L3	LOC107788247	1.74133e+08	2.65163e+08	0.656702	0.0199998
A0A1S4DGU1	Aldose 1-epimerase	LOC107829645	125260000	8.22327e+07	1.52324	0.00360795
A0A1S3ZM15	fasciclin-like arabinogalactan protein 2	LOC107788180	59098000	7.62507e+07	0.775049	0.0392898
A0A1S3ZM95	ER membrane protein complex subunit 2	LOC107788222	48367000	4.12403e+07	1.17281	0.0313654
A0A1S3ZM96	Malate dehydrogenase	LOC107788327	5.60043e+07	46776000	1.19729	0.0497858
A0A1S3ZMF5	D-fructose-1,6-bisphosphate 1-phosphohydrolase	LOC107788283	3.00253e+07	35302000	0.850528	0.0186044
A0A1S3ZMH7	UPF0483 protein CG5412-like	LOC107788302	70139000	8.92587e+07	0.785795	0.011371
A0A1S3ZMQ1	mannose-1-phosphate guanylyltransferase 1-like	LOC107788373	1.08757e+07	1.81733e+07	0.598441	0.0394712
A0A1S3ZMQ6	Ribose-5-phosphate isomerase	LOC107788408	47747000	6.21807e+07	0.767875	0.0113421
A0A1S3ZNW3	protein SRC2-like	LOC107788991	6.76937e+07	5.22257e+07	1.29618	0.0219143
A0A1S3ZP32	zinc finger BED domain-containing protein DAYSLEEPER-like	LOC107788808	2.41717e+07	15526000	1.55685	0.0164795
A0A1S3ZP89	30S ribosomal protein S9, chloroplastic-like	LOC107788887	1.05747e+09	1.49327e+09	0.708157	0.000339448
A0A1S3ZPB2	Eukaryotic translation initiation factor 5A	LOC107788880	26376000	37016000	0.712557	0.039155
A0A1S3ZPF0	Beta-ketoacyl-[acyl-carrier-protein] synthase I	LOC107789011	8660100	6.91493e+06	1.25238	0.0162038
Q3HLN3	Sucrose-phosphate synthase	SPSC	5905500	3519550	1.67791	0.0215171
A0A1S3ZQR1	subtilisin-like protease SBT1.9	LOC107789361	10395600	1.57697e+07	0.659215	0.0184021
A0A1S3ZQY8	bifunctional D-cysteine desulfhydrase/1-aminocyclopropane-1-carboxylate deaminase, mitochondrial	LOC107789471	1.04786e+08	7.62323e+07	1.37456	0.0363618
A0A1S3ZRE4	uncharacterized protein At4g28440-like	LOC107789748	2.36693e+07	38576000	0.613577	0.0165013
A0A1S3ZRI7	30S ribosomal protein S15, chloroplastic	LOC107789793	718150000	1134200000	0.633178	0.00318492
A0A1S4BLB0	60S ribosomal protein L7a	LOC107809517	2.51517e+08	371470000	0.677085	0.00218283
F2YGT7	Lycopene epsilon cyclase	LYCe	6.66823e+07	1.05012e+08	0.634995	0.0239347
A0A1S4ACC3	AMP deaminase	LOC107795991	9.13643e+06	6.80233e+06	1.34313	0.0188015
A0A1S3ZSM5	Phosphate transporter	LOC107790026	9.96443e+07	7.57413e+07	1.31559	0.036141
A0A1S3ZSR1	SKP1-like protein	LOC107789974	1.41123e+08	1.78347e+08	0.791287	0.02868
A0A1S3ZTP5	ATP synthase subunit gamma	LOC107790302	1.27713e+09	1.03281e+09	1.23656	0.0148073
A0A1S3ZTX1	Superoxide dismutase [Cu-Zn]	LOC107790449	9.81517e+08	8.73687e+08	1.12342	0.0106046
A0A1S4DNV5	ATP-dependent Clp protease proteolytic subunit	LOC107831804	289690000	2.12257e+08	1.36481	0.00823827
A0A1S3ZV79	uncharacterized protein LOC107790875	LOC107790875	117680000	9.32593e+07	1.26186	0.00672222
A0A1S3ZWL0	eukaryotic translation initiation factor 2 subunit beta-like	LOC107791261	9.10143e+06	5.90503e+06	1.5413	0.0317729
D2K2U0	Glycine-rich protein	GRP-CD5	1251500000	1.76133e+09	0.710541	0.0370006
A0A1S3ZX72	haloacid dehalogenase-like hydrolase domain-containing protein At3g48420	LOC107791365	1142300000	1.60413e+09	0.712098	6.76414e-05
A0A1S3ZXG7	60S ribosomal protein L4	LOC107791521	1.70897e+07	2.30777e+07	0.740528	0.0316362
A0A1S4ATE6	40S ribosomal protein S24	LOC107801095	141080000	230680000	0.611583	0.00272237
A0A1S3ZXK8	ABC transporter B family member 28-like	LOC107791508	8.59027e+06	5561450	1.54461	0.0253679
A0A1S3ZXT5	uncharacterized protein LOC107791581	LOC107791581	2.92847e+08	3.55453e+08	0.823868	0.00176185
A0A1S3ZY26	Clathrin heavy chain	LOC107791617	1535100000	1115700000	1.37591	0.00197328
A0A1S3ZYB8	uncharacterized aarF domain-containing protein kinase At4g31390, chloroplastic-like	LOC107791789	1.83177e+08	1.36397e+08	1.34297	0.00238086
A2SXR4	Uricase	LOC107813779	39771000	3.16043e+07	1.2584	0.0177575
A0A1S3ZYM9	5-methyltetrahydropteroyltriglutamate--homocysteine S-methyltransferase	LOC107791827	8460200000	1.13073e+10	0.748205	0.000962723
A0A1S3ZYP6	Magnesium chelatase	LOC107791852	2.55973e+08	3.23517e+08	0.791221	0.00065218
A0A1S3ZZ18	phosphoenolpyruvate/phosphate translocator 1, chloroplastic-like	LOC107791935	2.06963e+08	1.47907e+08	1.39928	0.00166181
A0A1S3ZZ60	60S ribosomal protein L28-1-like	LOC107792010	146234000	2.23857e+08	0.653248	0.0494897
A0A1S3ZZB0	protein CURVATURE THYLAKOID 1D, chloroplastic-like	LOC107792017	1.53153e+08	1.35817e+08	1.12765	0.0297196
A0A1S4A009	probable plastid-lipid-associated protein 4, chloroplastic	LOC107792224	3.36313e+07	2.69637e+07	1.24728	0.0148003
A0A1S4AYP8	uncharacterized protein LOC107802623	LOC107802623	2.18727e+07	1.62407e+07	1.34678	0.00982909
A0A1S4A0M8	Coatomer subunit beta	LOC107792487	343290000	300770000	1.14137	0.028522
A0A1S4A107	Peroxidase	LOC107792575	3.48967e+08	2.64747e+08	1.31812	0.00963038
A0A1S4A181	uncharacterized protein At5g02240-like	LOC107792715	1.85797e+09	2277300000	0.815864	0.0183001
A0A1S4A196	Peptidyl-prolyl cis-trans isomerase	LOC107792692	2050500000	2.45493e+09	0.835257	0.00443884
A0A1S4A1E7	MAR-binding filament-like protein 1-1	LOC107792739	5.90147e+07	7.70683e+07	0.765745	0.010904
A0A1S4A1J2	ATP synthase subunit beta	LOC107792824	1.29773e+10	10660000000	1.21739	0.000750371
A0A1S4A1Q4	ruBisCO large subunit-binding protein subunit beta, chloroplastic-like	LOC107792808	2455400000	3.54567e+09	0.692507	8.37038e-05
A0A1S4A1V3	Succinate-semialdehyde dehydrogenase	LOC107792837	301700000	2.40607e+08	1.25391	0.000960523
A0A1S4AAK1	ADP,ATP carrier protein	LOC107795522	6.76697e+06	4823200	1.403	0.0252628
A0A1S4A2H1	protein FLUORESCENT IN BLUE LIGHT, chloroplastic-like	LOC107793011	5.15833e+07	6.51027e+07	0.792338	0.00537336
A0A1S4A2H7	23 kDa subunit of oxygen evolving system of photosystem II	LOC107793066	6.20993e+08	503590000	1.23313	0.0039593
A0A1S4A2I8	patellin-3-like	LOC107793044	2.78907e+07	18457000	1.51112	0.0472241
A0A1S4A2P0	ABC transporter C family member 2-like	LOC107793093	2.33133e+08	1.79213e+08	1.30087	0.0115902
A0A1S4A2P5	uncharacterized protein LOC107793109	LOC107793109	8.16197e+08	6.59083e+08	1.23838	0.0324902
A0A1S4A2Q1	plasminogen activator inhibitor 1 RNA-binding protein-like isoform X1	LOC107793183	1.55727e+08	2.56857e+08	0.606278	0.0188252
A0A1S4A300	probable N-succinyldiaminopimelate aminotransferase DapC	LOC107793207	2.79937e+08	3.19533e+08	0.87608	0.0103619
A0A1S4A371	Coatomer subunit gamma	LOC107793274	4.76817e+08	4.37923e+08	1.08881	0.0249213
A0A1S4CMH2	uncharacterized protein LOC107793301 isoform X2	LOC107820649	1.36033e+08	1.12157e+08	1.21289	0.0301356
A0A1S4A3G0	phototropin-2-like	LOC107793292	3.62763e+08	2.94863e+08	1.23028	0.0137617
A0A1S4A3G9	Acyl-coenzyme A oxidase	LOC107793343	1.87667e+08	1.41803e+08	1.32343	0.0403528
A0A1S4A3L9	ribulose bisphosphate carboxylase/oxygenase activase 1, chloroplastic-like	LOC107793435	30165000	5.16833e+07	0.58365	0.00381355
A0A1S4ANH8	40S ribosomal protein S21	LOC107799416	1.76087e+08	2.10413e+08	0.836861	0.0209924
A0A1S4A4N4	probable membrane-associated 30 kDa protein, chloroplastic	LOC107793675	27162000	19736500	1.37623	0.0444244
A0A1S4A5A8	pre-mRNA-processing-splicing factor 8-like	LOC107793846	67190000	49642000	1.35349	0.0431233
A0A1S4A5L0	1,2-dihydroxy-3-keto-5-methylthiopentene dioxygenase	LOC107794003	2.22843e+07	16845000	1.3229	0.0478904
Q8SF02	Dicarboxylate/tricarboxylate carrier	dtc3	5.71107e+08	4.57937e+08	1.24713	0.0272407
A0A1S4A5R3	30S ribosomal protein S31, chloroplastic-like	LOC107794053	2.10123e+08	4.05387e+08	0.518328	0.00333104
A0A1S4A5W5	D-3-phosphoglycerate dehydrogenase	LOC107794066	1137400000	1.00715e+09	1.12932	0.0129939
A0A1S4AY03	phosphoinositide phosphatase SAC6-like	LOC107802393	2.93727e+07	2.44913e+07	1.19931	0.0316789
A0A1S4A6H4	3-hydroxyacyl-CoA dehydrogenase	LOC107794207	7.59373e+07	5.82997e+07	1.30253	0.0266295
A0A1S4AK31	uncharacterized protein LOC107798474	LOC107798474	571700000	8.56143e+08	0.667762	0.0112506
A0A1S4A6R4	uncharacterized protein At4g28440-like	LOC107794285	5.87477e+07	94302000	0.622974	0.00322385
A0A1S4A6S4	Phosphoglucomutase (alpha-D-glucose-1,6-bisphosphate-dependent)	LOC107794375	4.60737e+08	5.52243e+08	0.8343	0.0182361
A0A1S4B809	uncharacterized monothiol glutaredoxin ycf64-like	LOC107805413	2.70787e+08	2.10107e+08	1.28881	0.0476214
A0A1S4A738	osmotin-like	LOC107794479	8.94923e+06	1.46247e+07	0.611927	0.00319027
A0A1S4A7D3	Divinyl chlorophyllide a 8-vinyl-reductase, chloroplastic	LOC107794507	207900000	2.63797e+08	0.788107	0.0477637
A0A1S4A7E9	protein DJ-1 homolog B-like	LOC107794579	3.59027e+08	2.88093e+08	1.24622	0.0394222
A0A1S4A7I0	uncharacterized protein LOC107794569	LOC107794569	3.62747e+07	2.24517e+07	1.61568	0.0201376
A0A1S4A843	Alpha-MPP	LOC107794790	318470000	261300000	1.21879	0.0462032
A0A1S4A8Y8	biotin carboxyl carrier protein of acetyl-CoA carboxylase-like isoform X2	LOC107795053	320000000	4.28247e+08	0.747233	2.32822e-05
A0A1S4A975	60S ribosomal protein L4-1-like	LOC107795127	3.11467e+09	3.90833e+09	0.79693	0.000142066
A0A1S4A9J0	caffeic acid 3-O-methyltransferase-like	LOC107795225	8.76263e+07	6.95483e+07	1.25993	0.0086723
A0A1S4CDB1	Small nuclear ribonucleoprotein G	LOC107817742	20428000	14663000	1.39317	0.0356443
A0A1S4A9J7	outer envelope protein 80, chloroplastic-like isoform X1	LOC107795186	1.27767e+08	1.02141e+08	1.25088	0.0261312
A0A1S4A9M0	uncharacterized protein At1g32220, chloroplastic-like isoform X2	LOC107795245	1.15687e+08	65759000	1.75925	0.00747713
A0A1S4A9U5	Glycosyltransferase	LOC107795311	151010000	93183000	1.62057	0.00134357
A0A1S4BKK9	probable carboxylesterase 12	LOC107809294	32741000	2.10223e+07	1.55744	0.0222564
A0A1S4AA67	BTB/POZ domain-containing protein At5g67385-like	LOC107795415	39948000	32383000	1.23361	0.0114867
A0A1S4AAI5	V-type proton ATPase subunit a	LOC107795468	1.24383e+08	94953000	1.30995	0.00550129
A0A1S4AAW5	low-temperature-induced cysteine proteinase-like	LOC107795650	507940000	2.87257e+08	1.76824	0.0251433
A0A1S4AB83	40S ribosomal protein S3-3-like	LOC107795696	1977200000	2.56423e+09	0.771069	7.52475e-06
A0A1S4AB94	altered inheritance of mitochondria protein 32-like	LOC107795657	53207000	38813000	1.37086	0.0429226
A0A1S4ABL6	Pectin acetylesterase	LOC107795867	1.66727e+07	10241900	1.62789	0.00358187
A0A1S4ABX7	guanine nucleotide-binding protein subunit beta-like protein	LOC107795918	1472900000	1.66347e+09	0.88544	0.00927562
A0A1S4AC02	actin-7	LOC107795948	729840000	6.12183e+08	1.19219	0.00686911
A0A1S4AC19	Succinate dehydrogenase [ubiquinone] flavoprotein subunit, mitochondrial	LOC107795955	5.86357e+08	4.76927e+08	1.22945	0.000761405
A0A1S4CJX9	glutathione S-transferase T1-like	LOC107819594	356510000	229780000	1.55153	6.03524e-05
A0A1S4ACA6	protein argonaute 4-like	LOC107796081	436650000	3.10573e+08	1.40595	0.00297296
A0A1S4ACF1	1-aminocyclopropane-1-carboxylate oxidase-like	LOC107796076	313980000	2.05837e+08	1.52538	2.83698e-05
A0A1S4ACF7	cytochrome b561 and DOMON domain-containing protein At3g25290-like	LOC107796023	162410000	1.36757e+08	1.18758	0.00619931
A0A1S4ACM1	uncharacterized protein LOC107796172	LOC107796172	1.18913e+07	2.03913e+07	0.583156	0.0103499
A0A1S4ACP0	TBCC domain-containing protein 1	LOC107796192	19273500	9.73503e+06	1.97981	0.0471668
A0A1S4ACQ9	phosphoglucan, water dikinase, chloroplastic-like	LOC107796167	1.01651e+08	6.11863e+07	1.66133	0.00363775
A0A1S4ACS9	sec-independent protein translocase protein TATB, chloroplastic-like isoform X5	LOC107796223	154050000	1.80567e+08	0.853147	0.0438096
A0A1S4ACS8	Branched-chain-amino-acid aminotransferase	LOC107796186	1.81127e+08	2.05527e+08	0.881281	0.0359825
A0A1S4AD65	Glutamyl-tRNA(Gln) amidotransferase subunit B, chloroplastic/mitochondrial	LOC107796312	2.30727e+08	2.91353e+08	0.791914	0.000811164
A0A1S4AD85	protein argonaute 2-like	LOC107796327	2.36697e+07	3.77293e+07	0.627354	0.0223736
A0A1S4AD92	Lon protease homolog, mitochondrial	LOC107796400	5.63187e+07	5.08193e+07	1.10821	0.0402823
A0A1S4ADE2	4-hydroxy-3-methylbut-2-en-1-yl diphosphate synthase (Ferredoxin), chloroplastic	LOC107796388	1.72077e+09	1891500000	0.909737	0.0206247
A0A1S4ADT1	uncharacterized protein LOC107796564	LOC107796564	8909250	6.39513e+06	1.39313	0.0156979
A0A1S4ADW0	Plasma membrane ATPase	LOC107796542	1516800000	1221500000	1.24175	0.00541149
A0A1S4AE11	alternative NAD(P)H-ubiquinone oxidoreductase C1, chloroplastic/mitochondrial-like	LOC107796444	8.89783e+07	5.37803e+07	1.65448	0.00139926
A0A1S4AE25	THO complex subunit 4A-like	LOC107796602	7.56743e+07	89162000	0.848729	0.0243606
A0A1S4AE94	Threonyl-tRNA synthetase	LOC107796714	1.54497e+08	1.89573e+08	0.81497	0.0203367
A0A1S4AEC1	Glycerol-3-phosphate acyltransferase, chloroplastic	LOC107796734	157490000	196640000	0.800905	0.0138998
A0A1S4AEH4	3-phosphoshikimate 1-carboxyvinyltransferase	LOC107796782	2.56307e+08	2.17843e+08	1.17656	0.0265677
A0A1S4AET6	Proteasome subunit alpha type	LOC107796873	42065000	4.90857e+07	0.856971	0.0205649
A0A1S4AEZ3	Eukaryotic translation initiation factor 5B	LOC107796952	4.92973e+07	5.81207e+07	0.848189	0.0271745
A0A1S4AF86	Aldehyde dehydrogenase (NAD(+))	LOC107796971	1.13077e+08	6.21853e+07	1.81838	0.00987502
A7U630	Peptide-methionine (R)-S-oxide reductase (Fragment)	MsrB1	17145000	22580000	0.7593	0.000914016
A0A1S4AFE3	4-coumarate--CoA ligase	LOC107797035	3.02643e+07	21002000	1.44102	0.0137069
A0A1S4AFJ7	Carboxypeptidase	LOC107797071	1.67967e+08	101110000	1.66123	0.00677436
A0A1S4AFK0	Thiamine thiazole synthase, chloroplastic	LOC107797059	1358800000	1227500000	1.10697	0.0445503
A0A1S4DGW7	Peptidylprolyl isomerase	LOC107829571	4.43383e+08	3.75307e+08	1.18139	0.0433992
A0A1S4AGC9	Transketolase	LOC107797391	7.99073e+08	687490000	1.16231	0.000292038
A0A1S4AGN4	GDP-mannose 3,5-epimerase 1-like	LOC107797479	2548300000	3.35927e+09	0.758588	0.000424827
A0A1S4AGR0	Plasma membrane ATPase	LOC107797454	1.0688e+07	7.53357e+06	1.41872	0.012781
A0A1S4AGV0	Dihydrolipoamide acetyltransferase component of pyruvate dehydrogenase complex	LOC107797489	2.69183e+08	3.32347e+08	0.809947	0.0495749
A0A1S4AHG8	chaperonin 60 subunit beta 2, chloroplastic-like	LOC107797700	416210000	6.53953e+08	0.636452	0.0172463
A0A1S4AHL1	5-methyltetrahydropteroyltriglutamate--homocysteine S-methyltransferase	LOC107797732	7.52337e+08	1.24573e+09	0.603931	0.00193979
A0A1S4AHN5	Chloroplastic heat shock protein 90	LOC107797756	2.68647e+08	352360000	0.762421	0.019492
A0A1S4AHU7	30S ribosomal protein 2, chloroplastic-like	LOC107797860	2.30023e+08	3.07147e+08	0.748904	0.0152267
A0A1S4AI63	Glycosyltransferase	LOC107797980	4.46253e+07	2.89637e+07	1.54073	0.0224034
A0A1S4AI79	66 kDa stress protein-like	LOC107797995	1.12597e+08	9.46243e+07	1.18993	0.00322788
A0A1S4AJ51	30S ribosomal protein 2, chloroplastic-like	LOC107798186	2.11283e+09	2594300000	0.814414	0.00226303
A0A1S4AJK5	ribonuclease P protein subunit p25-like protein isoform X1	LOC107798331	178300000	2.38093e+08	0.748866	0.000954255
A0A1S4AJS7	uncharacterized protein LOC107798218	LOC107798218	116530000	164990000	0.706285	0.0125627
A0A1S4AK52	28 kDa ribonucleoprotein, chloroplastic-like	LOC107798585	8.16187e+07	1.08947e+08	0.749162	0.0240268
A0A1S4AKG1	UDP-sulfoquinovose synthase, chloroplastic-like	LOC107798632	469130000	5.48213e+08	0.855744	0.00114391
A0A1S4AKP5	uncharacterized protein LOC107798500	LOC107798500	6164300	8589800	0.71763	0.0444591
A0A1S4AL36	60S ribosomal protein L13a-4-like	LOC107798858	1.08443e+09	1.30343e+09	0.831982	0.00177826
A0A1S4BHS2	Biotin carboxyl carrier protein of acetyl-CoA carboxylase	LOC107808419	42885000	6.89757e+07	0.621741	0.011463
Q946G3	Small GTPase Rab2	Rab2	2.47523e+08	2.00417e+08	1.23504	0.00974881
A0A1S4CBC8	uncharacterized protein LOC107817015	LOC107817015	1.12167e+07	8.97117e+06	1.2503	0.0217629
A0A1S4ALQ5	Pyruvate dehydrogenase E1 component subunit alpha	LOC107799031	571590000	4.82663e+08	1.18424	0.00329812
A0A1S4ALT8	40S ribosomal protein S26	LOC107799053	5.67603e+08	847390000	0.669825	0.00145108
A0A1S4AM77	ycf54-like protein	LOC107799177	1.86057e+08	2.35393e+08	0.790408	0.00984744
A0A1S4AMD8	fasciclin-like arabinogalactan protein 8	LOC107799234	1576400000	1.81657e+09	0.867791	0.0129386
A0A1S4AME8	Glutamyl-tRNA(Gln) amidotransferase subunit A, chloroplastic/mitochondrial	LOC107799243	62872000	53523000	1.17467	0.0106778
A0A1S4ANG0	probable plastid-lipid-associated protein 6, chloroplastic	LOC107799636	1.17993e+09	8.59373e+08	1.37302	0.00392622
A0A1S4ANN9	uncharacterized protein LOC107799673	LOC107799673	1.0053e+08	1.65933e+08	0.605848	0.0237905
A0A1S4AP74	V-type proton ATPase subunit a	LOC107799704	1.79793e+09	1.44647e+09	1.24298	0.00174724
A0A1S4APJ0	50S ribosomal protein L9, chloroplastic	LOC107799768	7.42857e+08	1067900000	0.695624	0.000670885
A0A1S4C023	DEAD-box ATP-dependent RNA helicase 56-like isoform X1	LOC107813637	3.82377e+08	2.76327e+08	1.38378	0.029417
A0A1S4BEH4	kynurenine formamidase-like isoform X1	LOC107807372	17600000	9187800	1.91558	0.0150706
A0A1S4APQ9	Beta-galactosidase	LOC107800119	3.62627e+07	2.91373e+07	1.24454	0.0299712
A0A1S4CWV6	plant UBX domain-containing protein 10-like	LOC107823379	9697900	6.86027e+06	1.41363	0.0403973
A0A1S4APX1	Superoxide dismutase	LOC107800004	3.29563e+09	1.92423e+09	1.7127	6.1793e-05
A0A1S4APZ9	protein MITOFERRINLIKE 1, chloroplastic-like	LOC107800125	2.79883e+07	21357000	1.3105	0.0164033
A0A1S4AQC1	Methionyl-tRNA synthetase	LOC107800068	38475000	4.80183e+07	0.801256	0.00841647
A0A1S4AQE0	probable carboxylesterase 8	LOC107800156	158940000	1.38963e+08	1.14375	0.0496748
A0A1S4AR00	Amylomaltase	LOC107800347	193140000	1.29777e+08	1.48825	0.0168811
A0A1S4AR36	Phenylalanyl-tRNA synthetase beta subunit	LOC107800541	1.47223e+08	1.08911e+08	1.35177	0.0271889
A0A1S4AR48	probable aspartyl aminopeptidase	LOC107800412	288000000	2.38753e+08	1.20627	0.0455782
A0A1S4ARH1	40S ribosomal protein S2-4-like	LOC107800510	1.76223e+07	2.03027e+07	0.867981	0.0394238
A0A1S4ARQ0	50S ribosomal protein L24, chloroplastic-like	LOC107800556	4.05923e+06	5781300	0.702132	0.0397773
A0A1S4ARQ1	calcium sensing receptor, chloroplastic-like	LOC107800572	4683200000	3.80637e+09	1.23036	0.0134346
A0A1S4ARS6	Proteasome subunit alpha type	LOC107800739	284700000	310930000	0.91564	0.0489844
A0A1S4CUV3	spermatogenesis-associated protein 20-like isoform X2	LOC107822848	4.59627e+06	3481900	1.32005	0.0105792
A0A1S4AS81	Dihydrolipoyllysine-residue succinyltransferase	LOC107800735	4.56747e+08	392920000	1.16244	0.0377179
A0A1S4ASA2	uncharacterized protein LOC107800836	LOC107800836	2.06263e+07	15116000	1.36454	0.014755
A0A1S4ASD9	thioredoxin-like 2, chloroplastic	LOC107800905	23469000	18440000	1.27272	0.0102629
A0A1S4ASV3	clathrin heavy chain 1-like	LOC107801015	36695000	2.72543e+07	1.34639	0.0234527
A0A1S4AT97	uncharacterized protein LOC107801041 isoform X2	LOC107801041	7.08923e+06	5.42343e+06	1.30715	0.00827588
A0A1S4DE71	protein EXORDIUM-like	LOC107828876	273160000	1.78897e+08	1.52691	0.00306773
A0A1S4ATF2	phosphoglucan phosphatase LSF1, chloroplastic-like	LOC107801246	1.12753e+08	8.59393e+07	1.31201	0.0131157
A0A1S4CNT1	uncharacterized protein LOC107820799	LOC107820799	268980000	3.52637e+08	0.762768	0.0373177
A0A1S4ATQ8	cysteine-rich repeat secretory protein 38-like	LOC107801180	3.27093e+07	37776000	0.865876	0.0363331
A0A1S4ATT2	fe-S cluster assembly factor HCF101, chloroplastic-like	LOC107801220	43741000	5.79617e+07	0.754654	0.0483348
A0A1S4ATY4	Cyanate hydratase	LOC107801183	523410000	4.22203e+08	1.23971	0.0486357
A0A1S4AU18	uncharacterized protein LOC107801289	LOC107801289	1969900000	2.23037e+09	0.883218	0.0324604
A0A1S4AU23	40S ribosomal protein S16	LOC107801293	9.14023e+07	139200000	0.656626	0.00842727
A0A1S4AU61	fruit protein pKIWI501-like	LOC107801407	8335300	10581500	0.787724	0.0132694
A0A1S4AUG7	uncharacterized protein LOC107801507 isoform X1	LOC107801507	18125000	3.04783e+07	0.594685	0.0144363
A0A1S4CAU0	protein YLS9-like	LOC107816842	20132000	1.05978e+07	1.89965	0.00464624
A0A1S4AV83	leucine aminopeptidase 2, chloroplastic-like	LOC107801578	2.51497e+09	2.29797e+09	1.09443	0.00484506
A0A1S4AVC8	uncharacterized protein LOC107801684	LOC107801684	1.31407e+07	8114100	1.61949	0.00961153
A0A1S4DE73	uncharacterized protein LOC107828663	LOC107828663	1.18823e+07	16432000	0.723122	0.0155866
A0A1S4AVN0	elongation factor P-like	LOC107801762	9.46337e+06	12241000	0.773088	0.0438171
A0A1S4AVU4	uncharacterized protein LOC107801943	LOC107801943	3.80077e+07	7.01367e+07	0.541909	0.0234868
A0A1S4CU80	Exocyst complex component Sec6	LOC107822645	5632100	4.60297e+06	1.22358	0.0348004
A0A1S4AWB8	patellin-3-like	LOC107802001	6.64687e+07	3.39857e+07	1.95579	0.0238723
H9CCH6	Biotin carboxylase	ACC	1372600000	1.57837e+09	0.869633	0.0156263
A0A1S4AWG0	Dolichyl-diphosphooligosaccharide--protein glycosyltransferase subunit 2	LOC107802106	2.38523e+08	2.55817e+08	0.9324	0.0288609
A0A1S4AWG6	ribulose bisphosphate carboxylase/oxygenase activase 1, chloroplastic-like isoform X2	LOC107802027	5.48337e+09	6706100000	0.817668	0.00123083
A0A1S4AWK3	aspartyl protease AED3-like	LOC107801990	171780000	292910000	0.58646	0.0019267
A0A1S4AWU1	Glutaredoxin-dependent peroxiredoxin	LOC107802071	3.60377e+08	3.11253e+08	1.15782	0.0190973
A0A1S4AXB1	cysteine-rich and transmembrane domain-containing protein A-like	LOC107802304	21230000	1.66077e+07	1.27833	0.0413313
A0A1S4AXG2	GrpE protein homolog	LOC107802356	1088200000	1.22327e+09	0.889585	0.023566
A0A1S4AY65	Hydroxymethylbilane synthase	LOC107802603	1.77297e+08	332270000	0.533592	0.00527383
A0A1S4AYN5	60S ribosomal protein L9-1	LOC107802737	1411800000	1.62243e+09	0.870174	0.0261314
A0A1S4AYQ8	cell division cycle protein 48 homolog	LOC107802633	2.40613e+08	2.01057e+08	1.19674	0.0264251
A0A1S4AYZ7	Hydroxymethylbilane synthase	LOC107802823	7.02913e+08	1072700000	0.655275	0.00420963
A0A1S4AZA4	gamma aminobutyrate transaminase 1, mitochondrial isoform X1	LOC107802933	148330000	8.87087e+07	1.6721	0.0489098
A0A1S4AZE4	protein CutA, chloroplastic-like	LOC107802963	2.97313e+07	2.29633e+07	1.29473	0.0354692
A0A1S4AZH1	methyl-CpG-binding domain-containing protein 10-like	LOC107802992	191130000	276100000	0.692249	0.00625367
A0A1S4AZU0	uncharacterized protein LOC107803005	LOC107803005	1.90817e+07	30873000	0.61807	0.0032576
A0A1S4CCF2	30S ribosomal protein S10, chloroplastic-like	LOC107817346	4.69697e+08	7.68353e+08	0.611303	0.0002646
A0A1S4B0I0	Ferredoxin	LOC107803171	227720000	365950000	0.622271	0.00110012
A0A1S4B0Q0	remorin-like	LOC107803249	96140000	8.63433e+07	1.11346	0.00845317
A0A1S4B192	uncharacterized protein LOC107803372	LOC107803372	2.35983e+08	332850000	0.708978	0.00778195
A0A1S4B1Q8	CBS domain-containing protein CBSX1, chloroplastic-like	LOC107803496	9.16347e+07	6.79107e+07	1.34934	0.00938446
A0A1S4B267	uncharacterized protein LOC107803555 isoform X2	LOC107803555	4.86613e+08	5.35717e+08	0.908341	0.0418601
A0A1S4B2F2	BAHD acyltransferase DCR	LOC107803843	3.49637e+08	4.29847e+08	0.813399	0.00336
A0A1S4B2J5	CDGSH iron-sulfur domain-containing protein NEET-like	LOC107803753	47713000	6.76613e+07	0.705174	0.0078399
A0A1S4C539	Pectinesterase	LOC107815257	2.05293e+07	2.95903e+07	0.693785	0.0349486
A0A1S4B2Y4	V-type proton ATPase subunit	LOC107803995	2.60287e+08	1.94707e+08	1.33681	0.00239373
A0A1S4B2Y7	50S ribosomal protein L6, chloroplastic-like	LOC107803875	4.24757e+07	62561000	0.678948	0.0255671
A0A1S4B348	Coatomer subunit epsilon	LOC107803985	294430000	2.39597e+08	1.22886	0.00576089
A0A1S4DPX6	60S ribosomal protein L24	LOC107832170	698360000	957580000	0.729297	0.0160675
A0A1S4B3Q8	probable transmembrane GTPase FZO-like, chloroplastic isoform X1	LOC107804231	57196000	4.61857e+07	1.23839	0.0276783
A0A1S4BHW2	Eukaryotic translation initiation factor 4C	LOC107808437	3.74353e+07	52929000	0.707275	0.0435353
A0A1S4B421	tyrosine aminotransferase-like	LOC107804314	7.26047e+07	6.53067e+07	1.11175	0.00911575
A0A1S4B471	40S ribosomal protein S19-3-like	LOC107804353	8.61593e+08	1.18573e+09	0.726633	0.00118744
A0A1S4B487	uncharacterized protein LOC107804369	LOC107804369	1126600000	9.92807e+08	1.13476	0.017471
A0A1S4B4L3	40S ribosomal protein S3a	LOC107804483	183190000	226220000	0.809787	0.013141
A0A1S4B530	nascent polypeptide-associated complex subunit alpha-like protein 1 isoform X2	LOC107804624	8.84163e+07	1.02044e+08	0.866456	0.0354834
A0A1S4B581	Purple acid phosphatase	LOC107804539	10058700	5272100	1.90791	0.0450571
A0A1S4B5C2	60S ribosomal protein L5-like	LOC107804665	2.42487e+08	3.22203e+08	0.752589	0.000219487
A0A1S4B5K5	Carboxypeptidase	LOC107804809	8.02527e+08	4.74873e+08	1.68998	0.000519192
A0A1S4CH37	uncharacterized protein LOC107818890	LOC107818890	8.69557e+06	1.12077e+07	0.775859	0.0226026
A0A1S4DHM5	(3R)-hydroxymyristoyl-[acyl-carrier-protein] dehydratase	LOC107829909	3.70787e+08	325500000	1.13913	0.0299867
A0A1S4B7D5	probable plastid-lipid-associated protein 8, chloroplastic	LOC107805298	1.23117e+07	1.99607e+07	0.616796	0.00232385
A0A1S4B7F3	Xyloglucan endotransglucosylase/hydrolase	LOC107805355	2.00067e+08	1.11427e+08	1.7955	0.000157371
A0A1S4B7K9	monocopper oxidase-like protein SKU5	LOC107805343	3.54367e+08	3.08783e+08	1.14762	0.0206922
A0A1S4B7M0	Malic enzyme	LOC107805341	4.03753e+08	347900000	1.16054	0.0349601
A0A1S4B7M2	glycerate dehydrogenase	LOC107805344	6.77397e+09	6193300000	1.09376	0.00512295
A0A1S4B834	ABC transporter F family member 3-like	LOC107805430	2.53587e+07	1.62693e+07	1.55868	0.00506449
A0A1S4CZK3	40S ribosomal protein S8	LOC107824336	7.14707e+08	946480000	0.755121	0.00530592
A0A1S4B8Q6	cis-abienol synthase, chloroplastic-like isoform X2	LOC107805659	3.35597e+08	260230000	1.28962	0.0211673
A0A1S4B8T4	ATP-dependent zinc metalloprotease FTSH, chloroplastic	LOC107805643	1.45183e+07	1.00531e+07	1.44417	0.0454251
A0A1S4B904	translocase of chloroplast 120, chloroplastic-like	LOC107805808	3.84697e+07	4.70297e+07	0.817987	0.0176136
A0A1S4BAF4	Translocase of chloroplast	LOC107806193	3.05327e+07	39554500	0.771914	0.0269704
A0A1S4BAI1	putative late blight resistance protein homolog R1A-3	LOC107806212	2.66077e+07	19592000	1.35809	0.0275252
A0A1S4BAJ0	reactive Intermediate Deaminase A, chloroplastic-like	LOC107806226	2.87047e+08	330820000	0.867682	0.0488998
Q43800	Lipoxygenase	Lox1	1.14703e+07	1.49667e+07	0.766392	0.0411206
A0A1S4BB89	Glucose-1-phosphate adenylyltransferase	LOC107806492	2809700000	2320000000	1.21108	0.0104672
A0A1S4BBB5	putative UDP-rhamnose:rhamnosyltransferase 1	LOC107806565	8.93123e+08	6.31237e+08	1.41488	0.00184384
A0A1S4BC38	HECT-type E3 ubiquitin transferase	LOC107806692	1.59217e+08	133460000	1.19299	0.00816527
A0A1S4BC47	Chlorophyll a-b binding protein, chloroplastic	LOC107806780	74390000	1.39383e+08	0.533708	0.00567188
A0A1S4CH60	uncharacterized protein LOC107818788	LOC107818788	16006500	1.03971e+07	1.53951	0.015666
A0A1S4BCG6	synaptotagmin-4-like	LOC107806866	1.00246e+08	79910000	1.25449	0.0463018
A0A1S4BCN7	probable plastid-lipid-associated protein 4, chloroplastic	LOC107806876	4.14383e+08	3.10623e+08	1.33404	0.0238947
A0A1S4BCV5	Superoxide dismutase	LOC107806960	139490000	2.20007e+08	0.634026	0.0129152
Q9SLW6	L-galactono-gamma-lactone dehydrogenase		2.04773e+08	1.83207e+08	1.11772	0.0306279
A0A1S4BD09	Glutamine synthetase	LOC107807051	5.18213e+08	2.90293e+08	1.78514	0.000372664
A0A1S4BDE5	probable glutathione S-transferase	LOC107807101	369650000	3.01423e+08	1.22635	0.0166913
A0A1S4BDF2	actin-related protein 4-like	LOC107807069	15152000	1.08352e+07	1.39841	0.013747
A0A1S4BDJ5	omega-3 fatty acid desaturase, chloroplastic-like	LOC107807128	31033000	5.03273e+07	0.616623	0.0257655
A0A1S4BE26	probable ATP synthase 24 kDa subunit, mitochondrial	LOC107807235	4.92697e+08	3.79033e+08	1.29988	0.0036583
A0A1S4BE66	D-fructose-1,6-bisphosphate 1-phosphohydrolase	LOC107807379	1.13707e+09	1.32163e+09	0.86035	0.00581699
A0A1S4BEA5	Phosphoenolpyruvate carboxylase	LOC107807412	7.65177e+08	545850000	1.40181	0.00263514
A0A1S4BEE0	40S ribosomal protein S12	LOC107807381	144890000	1.76803e+08	0.819498	0.04983
A0A1S4BFQ9	3-ketoacyl-CoA thiolase 2, peroxisomal-like	LOC107807744	8.35307e+08	693030000	1.2053	0.00102233
A0A1S4D8P1	hypersensitive-induced response protein 1-like	LOC107827164	115160000	9.81037e+07	1.17386	0.00794059
A0A1S4BGG6	40S ribosomal protein S4	LOC107807997	1.27027e+09	1578600000	0.804679	0.00788698
A0A1S4CAP4	GPN-loop GTPase 1-like	LOC107817045	4.68287e+07	3.83083e+07	1.22241	0.0482421
A0A1S4BID9	30S ribosomal protein S1, chloroplastic-like	LOC107808631	2.00903e+09	2.62737e+09	0.764657	0.000746032
A0A1S4D9V6	ATP-dependent Clp protease proteolytic subunit	LOC107827580	1.30887e+08	1.19147e+08	1.09853	0.025871
A0A1S4BIG4	NADH dehydrogenase [ubiquinone] iron-sulfur protein 1, mitochondrial	LOC107808648	1172500000	955900000	1.22659	0.000350163
A0A1S4BIM7	methyl-CpG-binding domain-containing protein 11-like	LOC107808673	61833000	9.22367e+07	0.670373	0.0110115
A0A1S4BIW4	Peroxidase	LOC107808758	5.50903e+08	604150000	0.911865	0.00150657
A0A1S4BJ43	probable 3-hydroxyisobutyrate dehydrogenase-like 1, mitochondrial	LOC107808859	6.19503e+07	5.32213e+07	1.16401	0.0386672
A0A1S4BJ58	rubisco accumulation factor 2, chloroplastic-like	LOC107808875	92057000	1.28347e+08	0.717253	0.0193161
A0A1S4BJ94	NAD(P)H dehydrogenase (quinone)	LOC107808878	1.62147e+08	2.08713e+08	0.776887	0.0295825
A0A1S4BJQ3	probable plastid-lipid-associated protein 13, chloroplastic	LOC107809073	5.79733e+07	4.15737e+07	1.39447	0.0234427
A0A1S4BKF0	40S ribosomal protein S2-3-like	LOC107809240	1.32923e+08	193670000	0.686339	0.00670858
A0A1S4BKN4	DExH-box ATP-dependent RNA helicase DExH15 chloroplastic isoform X1	LOC107809361	1.24233e+07	8677050	1.43175	0.0105316
A0A1S4BKR3	1-aminocyclopropane-1-carboxylate oxidase-like	LOC107809374	257530000	1.68953e+08	1.52427	0.000135263
A0A1S4BKW8	Ribosomal protein	LOC107809424	1.83927e+09	2.62737e+09	0.700042	0.000295635
A0A1S4BL36	V-ATPase 69 kDa subunit	LOC107809443	5.91133e+09	5.09777e+09	1.15959	0.010322
A0A1S4DRS7	serine/arginine-rich splicing factor RSZ22-like	LOC107832756	1.0562e+08	6.99257e+07	1.51047	0.0285416
A0A1S4BLL0	uncharacterized isomerase BH0283-like	LOC107809625	26016000	4.18797e+07	0.621208	0.0480213
A0A1S4BLM1	outer envelope protein 64, chloroplastic-like	LOC107809634	1.11753e+08	9.93413e+07	1.12494	0.0451819
A0A1S4BLU8	20 kDa chaperonin, chloroplastic-like	LOC107809711	5.85343e+08	7.15643e+08	0.817926	0.00217869
A0A1S4BLV1	ATP-dependent Clp protease ATP-binding subunit CLPT1, chloroplastic-like	LOC107809674	1.29947e+08	105418000	1.23268	0.0173684
A0A1S4BLZ2	outer envelope pore protein 16-3, chloroplastic/mitochondrial	LOC107809748	1.00815e+08	8.17653e+07	1.23298	0.0103967
A0A1S4BMB0	Chlorophyll a-b binding protein, chloroplastic	LOC107809852	2.84233e+08	4.11293e+08	0.691072	0.0122837
A0A1S4BME9	uncharacterized protein LOC107809854	LOC107809854	255730000	198100000	1.29091	0.0130287
A0A1S4BMJ4	early nodulin-like protein 2	LOC107809888	9.80403e+08	819500000	1.19634	0.0367022
A0A1S4BMQ0	Ribulose-phosphate 3-epimerase	LOC107809939	2.21203e+07	1.77043e+07	1.24943	0.0234951
A0A1S4BMU0	uncharacterized protein LOC107809980	LOC107809980	40348000	5.48133e+07	0.736098	0.044114
A0A1S4BMU1	Suppressor of G2 allele of SKP1	LOC107809968	241180000	2.77527e+08	0.869034	0.0130307
A0A1S4BNK5	stem-specific protein TSJT1-like	LOC107810217	2.89223e+08	3.71163e+08	0.779235	0.0125829
A0A1S4BNP6	chaperonin 60 subunit beta 2, chloroplastic	LOC107810219	11042000000	1.54503e+10	0.714677	0.000911291
A0A1S4BNR3	phosphoglucan, water dikinase, chloroplastic-like	LOC107810272	66345000	4.08957e+07	1.6223	0.00930576
A0A1S4BPE0	LOW QUALITY PROTEIN: WD-40 repeat-containing protein MSI4-like	LOC107810461	2.22577e+08	1.89087e+08	1.17711	0.026151
A0A1S4BPL3	beta-glucosidase BoGH3B-like	LOC107810546	5.35577e+07	3.75257e+07	1.42723	0.0231756
A0A1S4BPR4	Importin subunit alpha	LOC107810574	3.50967e+08	2.98273e+08	1.17666	0.00301324
A0A1S4BPW2	trifunctional UDP-glucose 4,6-dehydratase/UDP-4-keto-6-deoxy-D-glucose 3,5-epimerase/UDP-4-keto-L-rhamnose-reductase RHM1-like	LOC107810647	410880000	3.69253e+08	1.11273	0.0456081
A0A1S4BQB1	Protein ROOT HAIR DEFECTIVE 3 homolog	LOC107810746	59924000	4.33363e+07	1.38277	0.0280728
A0A1S4BQK5	ABC transporter C family member 14-like isoform X2	LOC107810856	1.02503e+07	5502900	1.86271	0.00738151
A0A1S4BQX4	red chlorophyll catabolite reductase, chloroplastic-like	LOC107810967	3.16587e+08	217880000	1.45303	0.00793131
A0A1S4BR93	protein FLUORESCENT IN BLUE LIGHT, chloroplastic-like isoform X2	LOC107810991	2.78443e+07	3.52183e+07	0.79062	0.00359606
A0A1S4BRV0	phosphoglucan, water dikinase, chloroplastic-like	LOC107811155	1.22407e+08	8.44077e+07	1.45018	0.013981
A0A1S4BS40	LL-diaminopimelate aminotransferase, chloroplastic-like	LOC107811239	1.62247e+08	2.25053e+08	0.720925	0.0174275
A0A1S4BT30	motile sperm domain-containing protein 2-like isoform X2	LOC107811586	1.48943e+07	9.14783e+06	1.62818	0.0441937
A0A1S4BT67	UBP1-associated protein 2C-like	LOC107811627	9.43667e+07	8.11723e+07	1.16255	0.0190112
A0A1S4BT83	KH domain-containing protein At4g18375-like	LOC107811648	51582000	3.96563e+07	1.30073	0.00847006
A0A1S4BTJ3	NAD(P)H-quinone oxidoreductase subunit S, chloroplastic-like	LOC107811723	396020000	4.69297e+08	0.843859	0.0214879
A0A1S4BTN3	heat shock 70 kDa protein 17	LOC107811763	117510000	140180000	0.838279	0.00497654
A0A1S4BTT2	mitochondrial phosphate carrier protein 3, mitochondrial-like	LOC107811807	1.56047e+09	1.39797e+09	1.11624	0.00713125
A0A1S4BTV4	14-3-3-like protein D	LOC107811808	2.43103e+08	1.85413e+08	1.31114	0.0113846
A0A1S4BTZ5	Non-specific lipid-transfer protein	LOC107811809	33010000	54488000	0.605821	0.00624502
A0A1S4BU65	Amylomaltase	LOC107811953	2.14883e+08	1.23467e+08	1.74042	0.000819075
A0A1S4BU79	elongation factor 1-beta-like	LOC107811954	2.18857e+09	2.62973e+09	0.832239	0.000403215
A0A1S4BUC5	protein LOW PSII ACCUMULATION 2, chloroplastic-like	LOC107811987	5.02443e+07	79468000	0.632259	0.00142329
A0A1S4BUF1	ADP/ATP translocase	LOC107811966	3.96813e+08	283150000	1.40142	0.00845582
A0A1S4BUY2	probable plastid-lipid-associated protein 10, chloroplastic isoform X5	LOC107812158	2.04617e+07	1.11147e+07	1.84096	0.0177862
A0A1S4BV28	alcohol dehydrogenase 1-like	LOC107812165	1.45167e+08	9.76083e+07	1.48724	0.011712
A0A1S4BVE0	30S ribosomal protein S20, chloroplastic-like	LOC107812256	1.38403e+08	262410000	0.527432	0.00184964
A0A1S4BW82	beta-glucosidase-like SFR2, chloroplastic	LOC107812522	568740000	2.92347e+08	1.94543	0.000427878
A0A1S4BWG5	30S ribosomal protein S13, chloroplastic-like	LOC107812601	3.89673e+08	548770000	0.710085	0.000792174
A0A1S4BWI9	Glutathione peroxidase	LOC107812623	134680000	1.10173e+08	1.22244	0.0453917
A0A1S4BWL1	Starch synthase, chloroplastic/amyloplastic	LOC107812614	1.29407e+08	94447000	1.37015	0.0391368
A0A1S4BX55	acidic mammalian chitinase-like	LOC107812827	1.08858e+08	80624000	1.3502	0.0343042
A0A1S4BYA3	uncharacterized protein LOC107813122	LOC107813122	31340000	1.91027e+07	1.64061	0.0118548
A0A1S4BYQ0	Glyceraldehyde-3-phosphate dehydrogenase	LOC107813294	4.59177e+08	3.34483e+08	1.37279	0.0145837
A0A1S4BYQ8	Carboxypeptidase	LOC107813306	317860000	250110000	1.27088	0.0478936
O65852	Isocitrate dehydrogenase [NAD] subunit, mitochondrial		3.28753e+08	2.62177e+08	1.25394	0.00704245
A0A1S4BZ22	AAA-ATPase At3g28580-like	LOC107813292	6.37347e+06	11217000	0.568197	0.0360949
A0A1S4BZ24	villin-3-like	LOC107813400	73065000	8.88003e+07	0.822801	0.0228319
A0A1S4BZH7	topless-related protein 3-like isoform X2	LOC107813542	1.41493e+08	112170000	1.26142	0.0320954
A0A1S4BZK6	Elongation factor Ts, mitochondrial	LOC107813570	4.94123e+09	6.15713e+09	0.802522	0.00060653
A0A1S4BZQ6	Thioredoxin reductase	LOC107813539	5.99317e+08	5.29033e+08	1.13285	0.000979053
A0A1S4BZY8	heat shock cognate protein 80	LOC107813596	3.72167e+08	3.31997e+08	1.121	0.0336981
A0A1S4C004	Dihydrolipoyl dehydrogenase	LOC107813704	4.01917e+08	262340000	1.53204	4.16795e-05
A0A1S4C086	Uroporphyrinogen decarboxylase	LOC107813684	5.61367e+08	676410000	0.829921	0.0316237
A0A1S4C0D9	acyl-coenzyme A oxidase 4, peroxisomal-like	LOC107813755	3.37727e+07	19896500	1.69742	0.0110205
A0A1S4C0L0	Formyltetrahydrofolate synthetase	LOC107813791	5.04077e+08	4.19513e+08	1.20157	0.00251729
A0A1S4C0U2	Ferredoxin	LOC107813963	1.28897e+07	1.84533e+07	0.698501	0.0426496
A0A1S4C1B1	DEAD-box ATP-dependent RNA helicase 38-like	LOC107814119	4.33007e+07	2.78147e+07	1.55676	0.0209649
A0A1S4C1Y2	probable glutathione S-transferase	LOC107814292	2.11703e+08	1.46477e+08	1.4453	0.0289831
A0A1S4C1Z5	probable mitochondrial-processing peptidase subunit beta, mitochondrial isoform X1	LOC107814290	51042000	38320000	1.33199	0.0264473
A0A1S4C228	uncharacterized protein LOC107814321	LOC107814321	3.13537e+07	3.88377e+07	0.8073	0.0402674
A0A1S4C2T9	Histone H2A	LOC107814561	2.98637e+09	3.73547e+09	0.799463	0.0237177
A0A1S4C3L2	Alpha-1,4 glucan phosphorylase	LOC107814807	2.40337e+09	1.25263e+09	1.91865	0.000108045
A0A1S4C3M1	DExH-box ATP-dependent RNA helicase DExH12-like	LOC107814777	5.98163e+07	4.82087e+07	1.24078	0.00173103
A0A1S4C453	KH domain-containing protein At4g18375-like	LOC107814867	5.98483e+07	41418000	1.44498	0.0261495
A0A1S4C4E9	H/ACA ribonucleoprotein complex subunit 1-like isoform X2	LOC107815016	2.95303e+07	45664000	0.646687	0.00653246
A0A1S4C4J1	D-glycerate 3-kinase, chloroplastic-like	LOC107815070	1.41497e+09	1.06733e+09	1.3257	0.00100306
A0A1S4C4Z7	uncharacterized protein LOC107815129 isoform X3	LOC107815129	8.46723e+07	113590000	0.745421	0.0285351
A0A1S4C530	29 kDa ribonucleoprotein A, chloroplastic-like isoform X2	LOC107815238	810920000	1.03563e+09	0.783018	0.0247406
A0A1S4C596	ERBB-3 BINDING PROTEIN 1	LOC107815326	555430000	648110000	0.857	0.0034995
A0A1S4C5Q2	Clathrin light chain	LOC107815373	2.60397e+08	338720000	0.768767	0.0492825
A0A1S4C612	carboxyl-terminal-processing peptidase 2, chloroplastic-like	LOC107815466	6.81143e+07	51292000	1.32797	0.000277251
A0A1S4C631	30S ribosomal protein S1-like	LOC107815564	2.20167e+08	292760000	0.752038	0.000230754
A0A1S4C661	30S ribosomal protein S17, chloroplastic	LOC107815349	5.99043e+08	9.08747e+08	0.659197	0.00164436
A0A1S4C696	50S ribosomal protein L11, chloroplastic-like	LOC107815549	4.96433e+08	6.17983e+08	0.803312	0.00494471
A0A1S4DH13	Mevalonate kinase	LOC107829822	2.39153e+07	1.80297e+07	1.32644	0.0448544
A0A1S4C6B8	protein LOW PSII ACCUMULATION 1, chloroplastic-like	LOC107815410	4.68453e+07	33713000	1.38953	0.00857971
A0A1S4C6F3	NADH:ubiquinone reductase (non-electrogenic)	LOC107815438	6.24757e+07	4.29793e+07	1.45362	0.00381412
A0A1S4C6W5	Pyruvate dehydrogenase E1 component subunit beta	LOC107815578	3.87663e+08	348890000	1.11113	0.0376062
A0A1S4C7S3	Protein transport protein Sec61 subunit beta	LOC107816002	1.00945e+08	148660000	0.67903	0.0105566
A0A1S4C7U3	MAR-binding filament-like protein 1-1	LOC107816043	1.54763e+08	2.11263e+08	0.732561	0.00637146
A0A1S4C814	uncharacterized protein LOC107816116	LOC107816116	7.62507e+07	9.37383e+07	0.813442	0.0372719
A0A1S4C879	40S ribosomal protein S23	LOC107816169	164770000	2.31517e+08	0.711698	0.0119338
A0A1S4C882	sedoheptulose-1,7-bisphosphatase, chloroplastic-like	LOC107816146	1.13617e+09	1319100000	0.86132	0.0164704
A0A1S4C887	Mitochondrial Rho GTPase	LOC107816271	203040000	147540000	1.37617	0.00776305
A0A1S4C8B2	uncharacterized protein LOC107816296	LOC107816296	1.98877e+08	1.40557e+08	1.41492	0.000645406
A0A1S4C8D8	ATP-dependent zinc metalloprotease FTSH, chloroplastic-like	LOC107816214	5.46637e+09	6019700000	0.90808	0.0202088
A0A1S4C8K6	Aldehyde dehydrogenase (NAD(+))	LOC107816273	545650000	3.80407e+08	1.43439	0.00127654
A0A1S4C9C0	uncharacterized protein At1g32220, chloroplastic-like isoform X2	LOC107816360	6.13063e+08	414880000	1.47769	0.000330634
A0A1S4C8V2	uncharacterized protein LOC107816208 isoform X2	LOC107816208	82838000	1.06403e+08	0.778528	0.00794659
A0A1S4C8X1	plastoglobulin-1, chloroplastic-like	LOC107816362	94397000	7.25127e+07	1.3018	0.00357952
A0A1S4C967	oxygen-evolving enhancer protein 3-2, chloroplastic-like	LOC107816469	3.57323e+09	4.29933e+09	0.831113	0.0167691
A0A1S4C992	uncharacterized protein LOC107816497	LOC107816497	9.27963e+06	1.32683e+07	0.699382	0.0229206
A0A1S4C9G4	Glucose-1-phosphate adenylyltransferase	LOC107816541	2.42047e+08	1.73753e+08	1.39305	0.00449994
A0A1S4C9J7	zingipain-2-like	LOC107816599	3.48683e+07	2.46017e+07	1.41732	0.00303882
A0A1S4CA01	ATP-dependent RNA helicase A-like isoform X1	LOC107816710	3.71557e+07	4.71423e+07	0.788159	0.0363879
A0A1S4C9T5	endoplasmin homolog	LOC107816677	1.49087e+08	1.78907e+08	0.833321	0.0232314
A0A1S4CAD9	Glycosyltransferase	LOC107816870	64580000	4.82933e+07	1.33724	0.0254166
A0A1S4CAF5	FAD-dependent urate hydroxylase-like isoform X1	LOC107816709	3.01897e+07	15737500	1.91833	0.0132699
A0A1S4CAG6	uncharacterized protein LOC107816711	LOC107816711	2.37607e+08	1.53113e+08	1.55184	0.000395173
A0A1S4CAS5	protease Do-like 2, chloroplastic isoform X1	LOC107816989	7.13057e+07	5.89787e+07	1.20901	0.04074
A0A1S4CAZ6	Dihydrolipoamide acetyltransferase component of pyruvate dehydrogenase complex	LOC107817052	9.90867e+06	13880500	0.713855	0.0349534
A0A1S4CBP2	rhodanese-like domain-containing protein 9, chloroplastic	LOC107817113	180910000	2.82747e+08	0.639831	0.0279336
A0A1S4CBR5	50S ribosomal protein L9, chloroplastic	LOC107817294	5.38293e+07	99597000	0.540471	0.00869922
A0A1S4CC07	60S ribosomal protein L26-1-like	LOC107817208	9414500	1.22563e+07	0.768133	0.0493621
A0A1S4CC76	cell division cycle protein 48 homolog	LOC107817432	1.42533e+09	1283000000	1.11094	0.0105667
A0A1S4CC82	omega-amidase, chloroplastic-like	LOC107817427	18968000	1.31907e+07	1.43799	0.00936584
A0A1S4CDQ9	tripeptidyl-peptidase 2-like	LOC107817970	1.95237e+07	14860000	1.31384	0.00278855
A0A1S4CE40	palmitoyl-protein thioesterase 1-like isoform X4	LOC107818009	32279000	2.05923e+07	1.56753	0.0105483
A0A1S4CEW8	Chlorophyll a-b binding protein, chloroplastic	LOC107818087	36202000000	4.08547e+10	0.886117	0.00783381
A0A1S4CEX5	cyprosin-like	LOC107818093	7.04463e+08	4.42297e+08	1.59274	0.000322684
A0A1S4CF12	epidermal growth factor receptor substrate 15-like 1	LOC107818289	8.74953e+06	12448000	0.702887	0.0383636
A0A1S4CGG7	glutaredoxin-C5, chloroplastic-like isoform X1	LOC107818547	86436000	1.26873e+08	0.681278	0.00471647
A0A1S4CGN9	monodehydroascorbate reductase 4, peroxisomal-like	LOC107818762	6.62113e+07	8.18963e+07	0.808477	0.0450809
A0A1S4CGR1	Phosphoglycerate kinase	LOC107818768	4.57863e+08	5.98537e+08	0.764971	0.000552309
A0A1S4CHM8	PTI1-like tyrosine-protein kinase 3 isoform X3	LOC107818926	1.05665e+08	74805000	1.41254	0.00452529
A0A1S4CHD5	23 kDa subunit of oxygen evolving system of photosystem II	LOC107819052	5.95343e+08	6.77543e+08	0.878679	0.0410721
A0A1S4DNI7	Pentose-5-phosphate 3-epimerase	LOC107831470	4.52457e+09	5579700000	0.810898	0.00972948
A0A1S4CHV9	serine protease SPPA, chloroplastic-like isoform X2	LOC107819019	1.46447e+08	93811000	1.56108	0.00321162
A0A1S4CI25	Glucose-6-phosphate isomerase	LOC107819267	7.23433e+08	5.94207e+08	1.21748	0.0218753
A0A1S4CIG0	ruBisCO large subunit-binding protein subunit beta, chloroplastic-like	LOC107819392	77482000	4.80793e+07	1.61154	0.0225348
A0A1S4CIH1	26S proteasome non-ATPase regulatory subunit 6 homolog	LOC107819413	7501600	4699700	1.59619	0.0429594
A0A1S4CIH3	PGR5-like protein 1A, chloroplastic	LOC107819369	6.26133e+06	8097200	0.773271	0.0442199
A0A1S4CIL9	ribokinase-like isoform X6	LOC107819257	3.01867e+07	2.17943e+07	1.38507	0.0064788
A0A1S4CIT2	elongation factor 1-delta 1-like isoform X2	LOC107819488	5.96197e+07	8.22163e+07	0.725156	0.0472818
A0A1S4CIQ1	Peptidylprolyl isomerase	LOC107819302	86536000	1.31383e+08	0.658653	0.00289933
A0A1S4CVA1	cationic amino acid transporter 9, chloroplastic-like	LOC107822971	2.16393e+07	11784000	1.83633	0.0403615
A0A1S4CIY1	Pectinesterase	LOC107819367	145330000	1.93003e+08	0.752992	0.0351616
A0A1S4CJ12	Ornithine carbamoyltransferase	LOC107819553	3.72227e+08	3.14003e+08	1.18542	0.0152175
A0A1S4CJQ4	D-fructose-1,6-bisphosphate 1-phosphohydrolase	LOC107819549	4.25067e+07	5.28147e+07	0.804827	0.0239163
A0A1S4CJS8	4a-hydroxytetrahydrobiopterin dehydratase	LOC107819572	254310000	450700000	0.564256	0.00306522
A0A1S4CJZ0	9-divinyl ether synthase-like	LOC107819622	6.31267e+06	4619600	1.3665	0.0110036
A0A1S4CK04	ATP synthase subunit beta	LOC107819718	2.94827e+08	2.15977e+08	1.36509	0.00773922
A0A1S4CK21	uncharacterized protein LOC107819880	LOC107819880	13252000	9.36037e+06	1.41576	0.00296523
A0A1S4CK56	phosphoprotein ECPP44-like	LOC107819908	3307800000	4.21113e+09	0.785489	0.0239753
A0A1S4CK57	IAA-amino acid hydrolase ILR1-like 4	LOC107819938	27791000	23143000	1.20084	0.0413855
A0A1S4CKF3	30S ribosomal protein S17, chloroplastic	LOC107819989	3.52753e+07	46180000	0.763866	0.0335482
A0A1S4CKW1	Alpha-1,4 glucan phosphorylase	LOC107819983	3.46703e+09	2.00727e+09	1.72724	3.32671e-05
A0A1S4CLA2	Glycine cleavage system H protein	LOC107820179	3548600000	2987600000	1.18778	0.0468255
U3RE33	Monodehydroascorbate reductase		8.53293e+08	655300000	1.30214	0.0225063
A0A1S4CPJ2	Beta-hexosaminidase	LOC107821265	2.73663e+08	4.27623e+08	0.639964	0.022175
A0A1S4CLX7	probable glutathione S-transferase	LOC107820298	323070000	239410000	1.34944	0.00017288
A0A1S4CLZ9	Elongation factor Tu	LOC107820323	1.0154e+10	11184000000	0.907907	0.00121546
A0A1S4CMS8	pleiotropic drug resistance protein 1-like isoform X1	LOC107820570	1.55547e+07	11653000	1.33482	0.0261029
A0A1S4CMC2	Ketol-acid reductoisomerase	LOC107820600	1.67637e+09	2103300000	0.797017	0.00649652
A0A1S4CMZ5	40S ribosomal protein S8	LOC107820620	6.77407e+07	9.62723e+07	0.703636	0.0493378
A0A1S4CUM8	protein BONZAI 1-like isoform X2	LOC107822761	14429000	1.21303e+07	1.1895	0.00964374
A0A1S4CN84	Pyruvate kinase	LOC107820699	1.05048e+08	1.44967e+08	0.724638	0.0064353
A0A1S4CNI5	presequence protease 1, chloroplastic/mitochondrial-like	LOC107820951	2.97147e+09	2482100000	1.19716	0.00547591
A0A1S4CNL5	V-type proton ATPase subunit D-like	LOC107820819	3.81933e+08	3.12197e+08	1.22337	0.0228171
A0A1S4CPQ8	uncharacterized aarF domain-containing protein kinase At1g71810, chloroplastic-like isoform X3	LOC107821070	1.00449e+08	56050000	1.79213	0.00134707
A0A1S4CP19	Dihydrolipoamide acetyltransferase component of pyruvate dehydrogenase complex	LOC107820956	3.63507e+07	28301000	1.28443	0.00965301
A0A1S4CP52	60S ribosomal protein L18a	LOC107820975	572290000	712800000	0.802876	0.0176586
A0A1S4CP65	Pyruvate dehydrogenase E1 component subunit beta	LOC107820994	8.60237e+06	5.20203e+06	1.65365	0.00184498
A0A1S4CR05	Uridine kinase	LOC107821621	37726000	2.98757e+07	1.26277	0.0130275
A0A1S4CPM3	Beta-adaptin-like protein	LOC107821274	2.02523e+07	1.41903e+07	1.42719	0.0451936
A0A1S4CPN2	Dihydrolipoyl dehydrogenase	LOC107821052	5.88463e+08	4.55663e+08	1.29144	0.0214752
A0A1S4CPU3	heme-binding protein 2-like	LOC107821167	1.05787e+09	1.19773e+09	0.883224	0.00327075
A0A1S4CQ10	putative G3BP-like protein	LOC107821230	3.44247e+08	435530000	0.790409	0.000887998
A0A1S4CQ40	Fructose-bisphosphate aldolase	LOC107821177	2.07357e+09	2604000000	0.796301	0.00392671
Q9XQP4	Malate dehydrogenase	LOC107821463	1.40987e+09	1.28037e+09	1.10114	0.0199731
A0A1S4CQB1	Glutathione synthetase	LOC107821526	2.99407e+07	1.81333e+07	1.65114	0.0106339
A0A1S4CQM1	beta-glucosidase BoGH3B-like	LOC107821430	28667000	3.63653e+07	0.788306	0.0431377
A0A1S4CQQ3	thylakoid lumenal 29 kDa protein, chloroplastic-like	LOC107821470	230940000	1.82343e+08	1.26651	0.0172803
A0A1S4CQW2	Isopentenyl-diphosphate Delta-isomerase	LOC107821727	2.96637e+08	203750000	1.45589	0.000971385
A0A1S4CQX1	NADH dehydrogenase [ubiquinone] 1 beta subcomplex subunit 2-like	LOC107821737	9375950	7197250	1.30271	0.0373359
A0A1S4CQY1	Inositol-1-monophosphatase	LOC107821508	417740000	3.63923e+08	1.14788	0.00850827
A0A1S4CRJ1	60S ribosomal protein L22-3-like	LOC107821754	2.48483e+08	3.47067e+08	0.715953	0.00227144
A0A1S4CRR0	non-specific lipid transfer protein GPI-anchored 1-like	LOC107821855	501270000	3.37883e+08	1.48356	0.00495666
A0A1S4CRU9	Reticulon-like protein	LOC107821893	1.86547e+08	1.54167e+08	1.21003	0.0328594
A0A1S4CS07	Peptidylprolyl isomerase	LOC107821936	714430000	8.49447e+08	0.841053	0.0220331
A0A1S4CS12	thioredoxin-like protein HCF164, chloroplastic	LOC107821939	187460000	1.97553e+08	0.948908	0.0273049
A0A1S4CSG4	prolyl-tRNA synthetase associated domain-containing protein 1 isoform X2	LOC107822207	6.19223e+06	1.11787e+07	0.553933	0.018505
A0A1S4CXC0	Pectinesterase	LOC107823626	23987000	17615000	1.36174	0.00166505
A0A1S4CSL9	20 kDa chaperonin, chloroplastic-like	LOC107822109	204680000	2.60557e+08	0.785549	0.025724
A0A1S4CSN1	60S ribosomal protein L13	LOC107822051	48881000	64588000	0.756812	0.0082326
A0A1S4CSZ5	gamma carbonic anhydrase 2, mitochondrial-like	LOC107822138	3.34803e+08	275540000	1.21508	0.00199133
A0A1S4CT61	secoisolariciresinol dehydrogenase-like isoform X1	LOC107822396	9.89193e+07	6.79473e+07	1.45582	0.0131967
A0A1S4CT76	calnexin homolog 1-like	LOC107822295	4.68173e+08	577460000	0.810746	0.0030273
A0A1S4CT85	binding partner of ACD11 1-like	LOC107822317	1.14883e+08	9.67383e+07	1.18757	0.0129315
A0A1S4DCI9	Beta-galactosidase	LOC107828285	27395500	5.12433e+07	0.534616	0.00359669
A0A1S4CUG0	60S acidic ribosomal protein P1-like	LOC107822702	7.61423e+08	1.18953e+09	0.640103	0.0185771
A0A1S4CUR0	protease Do-like 1, chloroplastic	LOC107822689	1.00702e+08	7.51687e+07	1.33968	0.0214207
A0A1S4CUX2	glutaredoxin	LOC107822846	1.75817e+08	2.13903e+08	0.821944	0.00590333
Q08195	Cysteine-rich extensin-like protein-2		365930000	2.25097e+08	1.62566	0.009521
H2ESL0	Pathogenesis-related protein PR10	pr10	3.62103e+07	4.87467e+07	0.742827	0.0456263
A0A1S4CVZ3	Elongation factor G, chloroplastic	LOC107823197	3280600000	3.87187e+09	0.847292	0.0210497
A0A1S4CWI7	40S ribosomal protein S26	LOC107823272	8.71363e+07	129130000	0.674795	0.014785
A0A1S4CWV7	30S ribosomal protein S13, chloroplastic-like	LOC107823491	9676100	1.24587e+07	0.776656	0.016752
A0A1S4CXG7	photosystem I reaction center subunit II, chloroplastic-like	LOC107823557	6.67223e+08	9.50623e+08	0.70188	0.0397218
A0A1S4DDS2	alcohol dehydrogenase-like isoform X1	LOC107828743	4.18867e+07	3.01157e+07	1.39086	0.0375449
A0A1S4CXZ8	4-coumarate--CoA ligase	LOC107823819	9.27943e+07	7.51237e+07	1.23522	0.00788581
A0A1S4CYE4	60S ribosomal protein L7-4	LOC107823973	3.62657e+07	5.37737e+07	0.674413	0.0189112
A0A1S4CYJ5	29 kDa ribonucleoprotein A, chloroplastic	LOC107824003	3.13203e+09	4016100000	0.779869	0.00493012
A0A1S4CYW2	Peptidyl-prolyl cis-trans isomerase	LOC107824102	9.25347e+07	76323000	1.21241	0.0491775
A0A1S4CZ71	phosphoglucan, water dikinase, chloroplastic-like	LOC107824089	935870000	661130000	1.41556	0.000328559
A0A1S4CZL8	protein usf-like	LOC107824354	2.54013e+08	207350000	1.22505	0.00453065
A0A1S4CZR9	50S ribosomal protein L13, chloroplastic-like	LOC107824248	9.08277e+08	1560200000	0.582154	0.00331762
A0A1S4CZT8	cis-abienol synthase, chloroplastic-like	LOC107824406	521120000	3.66013e+08	1.42377	0.00255842
A0A1S4CZW6	protein RETICULATA-RELATED 4, chloroplastic-like	LOC107824461	2.17373e+07	2.90747e+07	0.747638	0.00275486
A0A1S4D0A5	L-galactose dehydrogenase-like isoform X1	LOC107824481	9.64893e+07	112370000	0.858675	0.00309246
A0A1S4D199	succinate dehydrogenase subunit 6, mitochondrial-like	LOC107824906	84750000	72857000	1.16324	0.0320518
A0A1S4D1S6	NADH dehydrogenase [ubiquinone] 1 alpha subcomplex subunit 6-like	LOC107824967	2.54687e+07	2.24013e+07	1.13693	0.047822
A0A1S4D1T0	omega-hydroxypalmitate O-feruloyl transferase-like	LOC107825023	3.74857e+08	2.96763e+08	1.26315	0.00645221
A0A1S4D1U6	60S ribosomal protein L28-1-like	LOC107824985	8.18437e+08	1.25357e+09	0.652886	0.0028982
A0A1S4D2C9	Small nuclear ribonucleoprotein-associated protein	LOC107825164	9383100	1.52477e+07	0.615379	0.000556643
A0A1S4D2U5	30S ribosomal protein S5, chloroplastic	LOC107825411	1319700000	1.79963e+09	0.733316	0.000773332
A0A1S4D312	Nascent polypeptide-associated complex subunit beta	LOC107825427	1.49437e+09	1993800000	0.749507	0.0246917
A0A1S4D325	2-hydroxyacyl-CoA lyase-like	LOC107825460	3.03287e+08	2.01473e+08	1.50534	0.000348269
A0A1S4D3I3	NADPH-protochlorophyllide oxidoreductase	LOC107825540	1.13333e+09	1665600000	0.680435	0.00142457
A0A1S4D3E3	60S ribosomal protein L32-1-like isoform X3	LOC107825589	47132000	81610000	0.577527	0.000297661
A0A1S4D3F6	Aconitate hydratase	LOC107825601	4.60713e+09	3.68357e+09	1.25073	0.000479497
A0A1S4D3T4	CCT-beta	LOC107825698	367410000	4.41837e+08	0.831552	0.0191565
A0A1S4D439	3-hydroxyacyl-CoA dehydrogenase	LOC107825779	253380000	1.88887e+08	1.34144	0.00770189
A0A1S4D4B4	uncharacterized protein LOC107825854	LOC107825854	79991000	9.70027e+07	0.824627	0.0166846
A0A1S4D4I4	Aquaporin PIP1-5t	LOC107825853	5.97463e+09	6792400000	0.879606	0.00126026
A0A1S4D519	LOW QUALITY PROTEIN: UPF0603 protein At1g54780, chloroplastic	LOC107826018	1.27053e+09	1.62053e+09	0.784022	0.00686174
A0A1S4D5C3	WW domain-containing protein C11B10.08-like	LOC107826146	73627000	100769000	0.730651	0.0435589
A0A1S4D5C4	60S ribosomal protein L7-2-like	LOC107826102	1.75893e+09	2234800000	0.787065	0.00471165
A0A1S4D5S3	mitochondrial outer membrane protein porin 2-like	LOC107826311	1.05219e+08	7.89893e+07	1.33206	0.0131386
A0A1S4D5V1	60S ribosomal protein L26-1-like	LOC107826309	63617000	1.02965e+08	0.617853	0.00690382
A0A1S4D5Y3	1,4-alpha-glucan branching enzyme	LOC107826241	1.48167e+08	91417000	1.62078	0.000233636
A0A1S4D605	Catalase	LOC107826360	1.00535e+10	7.38413e+09	1.3615	0.00233864
A0A1S4DBI8	Methyltransferase	LOC107827872	8.89623e+07	115140000	0.772645	0.0038671
A0A1S4D6A8	S-methyl-5-thioribose kinase	LOC107826487	2.86763e+08	1.83047e+08	1.56661	0.00158236
A0A1S4D6G2	Glutamate-1-semialdehyde 2,1-aminomutase	LOC107826543	7.05473e+08	912490000	0.77313	0.00249892
A0A1S4D715	lysM domain-containing GPI-anchored protein 2-like	LOC107826649	8.07287e+07	68410000	1.18007	0.0474041
A0A1S4D782	aspartate--tRNA ligase, chloroplastic/mitochondrial-like	LOC107826713	45738000	5.78887e+07	0.790103	0.00463317
A0A1S4D7B3	farnesylcysteine lyase	LOC107826766	20672500	1.16873e+07	1.7688	0.00504205
A0A1S4D7I7	Tubulin beta chain	LOC107826880	2.66017e+07	3.53273e+07	0.753005	0.0451458
A0A1S4D8U3	1,4-alpha-glucan-branching enzyme 2-2, chloroplastic/amyloplastic	LOC107827216	3.96657e+07	24565000	1.61472	0.00960906
A0A1S4D979	2-phytyl-1,4-beta-naphthoquinone methyltransferase, chloroplastic-like isoform X2	LOC107827350	3.21927e+07	2.10173e+07	1.53172	0.0171856
A0A1S4D9D6	titin-like isoform X7	LOC107827382	325530000	411020000	0.792005	0.00971092
A0A1S4D985	Alanine--glyoxylate transaminase	LOC107827351	1.51937e+10	13924000000	1.09119	0.0356506
A0A1S4DJT5	60S ribosomal protein L18-2-like	LOC107830489	378230000	6.68453e+08	0.565829	0.00042588
A0A1S4D9F1	Pyruvate kinase	LOC107827388	729710000	8.12943e+08	0.897615	0.016206
A0A1S4D9G1	UDP-glucose 4-epimerase	LOC107827456	3.73733e+07	2.88533e+07	1.29529	0.0475812
A0A1S4D9U8	calnexin homolog 1-like	LOC107827548	4.36543e+07	6.15567e+07	0.709173	0.0368157
A0A1S4DBZ6	Spermidine synthase	LOC107828197	205910000	1.70233e+08	1.20958	0.0497829
A0A1S4DC16	V-type proton ATPase subunit H	LOC107828022	108810000	7.34873e+07	1.48066	0.00167819
A0A1S4DD77	50S ribosomal protein L4, chloroplastic-like	LOC107828567	1.06353e+09	1613600000	0.659106	0.00188367
A0A1S4DDQ7	50S ribosomal protein L5, chloroplastic-like	LOC107828527	6.38673e+07	8.67287e+07	0.736404	0.0150656
A0A1S4DE29	methyl-CpG-binding domain-containing protein 11-like	LOC107828622	4.39997e+07	57494000	0.765291	0.00342429
A0A1S4DEV9	40S ribosomal protein S14-2-like	LOC107829070	1.28113e+09	1742400000	0.735269	0.000634726
A0A1S4DEZ0	Amylomaltase	LOC107829103	16318000	1.20897e+07	1.34975	0.0275754
A0A1S4DEZ2	quinone oxidoreductase PIG3-like	LOC107829020	7.97863e+07	5.53467e+07	1.44157	0.00269299
A0A1S4DF13	Uroporphyrinogen decarboxylase	LOC107829118	338670000	4.89143e+08	0.692374	0.00252123
A0A1S4DF55	60S ribosomal protein L18-2-like	LOC107829149	118250000	1.77817e+08	0.665011	0.001013
A0A1S4DFG6	60S ribosomal protein L26-1	LOC107829238	4.44287e+08	6.57723e+08	0.675492	0.000702469
A0A1S4DFI4	40S ribosomal protein S15-like	LOC107829071	9.61177e+08	1268200000	0.757906	0.0102099
A0A1S4DFP2	pleiotropic drug resistance protein 1-like	LOC107829208	7.19343e+08	4.21907e+08	1.70498	0.000601768
A0A1S4DFQ4	uncharacterized protein At4g13200, chloroplastic-like	LOC107829331	60843000	3.81833e+07	1.59344	0.02446
A0A1S4DG49	kirola-like	LOC107829385	1.23763e+08	1.90187e+08	0.650747	0.0159326
A0A1S4DGG8	GDSL esterase/lipase APG-like	LOC107829515	47434000	3.80167e+07	1.24772	0.0177351
A0A1S4DGN5	Superoxide dismutase	LOC107829594	500370000	418460000	1.19574	0.00741036
A0A1S4DGY4	protein ASPARTIC PROTEASE IN GUARD CELL 1-like	LOC107829684	7.19577e+07	5.52553e+07	1.30228	0.0196318
A0A1S4DGY7	60S ribosomal protein L18-2-like	LOC107829591	2.11143e+07	40895000	0.516306	0.00164478
A0A1S4DGZ9	probable plastid-lipid-associated protein 13, chloroplastic	LOC107829677	4.71977e+08	3.83507e+08	1.23069	0.00407948
A0A1S4DH33	uncharacterized protein LOC107829709	LOC107829709	3.50257e+08	2.86537e+08	1.22238	0.0267422
A0A1S4DHV5	60S ribosomal protein L27a-2-like	LOC107829900	136170000	1.95603e+08	0.696154	0.00656627
A0A1S4DHX9	Profilin	LOC107829930	2.34793e+08	1.97863e+08	1.18664	0.0317807
A0A1S4DHZ4	probable quinone oxidoreductase	LOC107830043	1.50563e+08	1.14977e+08	1.30951	0.00366799
A0A1S4DID7	Reticulon-like protein	LOC107830163	30683000	2.10257e+07	1.45931	0.0298784
A0A1S4DIE1	Chlorophyll a-b binding protein, chloroplastic	LOC107830195	5.75153e+09	7504200000	0.766442	0.013682
A0A1S4DIJ6	kirola-like isoform X1	LOC107830234	538770000	4.16897e+08	1.29233	0.0361904
A0A1S4DJA2	novel plant SNARE 13-like	LOC107830422	18748000	1.44423e+07	1.29813	0.0103055
A0A1S4DJI6	titin-like isoform X9	LOC107830500	170080000	1.98353e+08	0.85746	0.0318059
A0A1S4DJK0	Chlorophyll a-b binding protein, chloroplastic	LOC107830507	1.45043e+09	2.08027e+09	0.697234	0.00991511
A0A1S4DJL6	beta-xylosidase/alpha-L-arabinofuranosidase 2-like	LOC107830518	2.50463e+08	291780000	0.858398	0.025377
A0A1S4DJQ0	Chlorophyll a-b binding protein, chloroplastic	LOC107830543	2586400000	3423700000	0.75544	0.00217015
A0A1S4DK08	triosephosphate isomerase, cytosolic isoform X1	LOC107830628	3.08203e+09	4625700000	0.666285	0.000791262
A0A1S4DL03	50S ribosomal protein L18, chloroplastic-like	LOC107830818	4.80153e+08	702080000	0.683901	0.0315702
A0A1S4DLI5	UDP-D-apiose/UDP-D-xylose synthase 2-like	LOC107831063	1.09617e+07	15453000	0.709355	0.0146476
A0A1S4DLM9	Carboxypeptidase	LOC107831113	9.73253e+08	779120000	1.24917	0.000722614
A0A1S4DLU6	subtilisin-like protease SBT1.6	LOC107831166	9.39217e+06	13737000	0.683713	0.00099754
A0A1S4DMF4	Glutathione transferase	LOC107831351	6.54753e+07	4.07627e+07	1.60626	0.0118438
A0A1S4DML1	ATP-dependent zinc metalloprotease FTSH, chloroplastic-like	LOC107831424	5.81913e+08	4.73713e+08	1.22841	0.0233866
A0A1S4DMT1	uncharacterized protein LOC107831483	LOC107831483	2.00913e+07	1.55757e+07	1.28992	0.0498825
A0A1S4DMV8	Alpha-galactosidase	LOC107831502	2.08097e+08	1.80877e+08	1.15049	0.0231966
A0A1S4DN58	Plasma membrane ATPase	LOC107831565	39027000	2.46743e+07	1.58168	0.0359987
A0A1S4DNE8	3-hydroxyacyl-CoA dehydrogenase	LOC107831676	1.80187e+08	1.12257e+08	1.60513	0.000732884
A0A1S4DNT1	Eukaryotic translation initiation factor 3 subunit I	LOC107831796	2.61013e+08	3.20097e+08	0.81542	0.00324241
A0A1S4DP32	GDP-L-fucose synthase	LOC107831894	1.14693e+07	1.87967e+07	0.610179	0.0409508
A0A1S4DPS4	uncharacterized protein LOC107832134	LOC107832134	7.06617e+07	8.67067e+07	0.814951	0.0141534
A0A1S4DPS7	UMP-CMP kinase	LOC107831858	5.62147e+07	6.71457e+07	0.837205	0.0290727
A0A1S4DPW9	60S ribosomal protein L22-3-like	LOC107832173	1.01413e+08	183660000	0.552176	0.013385
A0A1S4DQ09	Beta-galactosidase	LOC107832203	813920000	602990000	1.34981	0.000261261
A0A1S4DQ11	outer envelope pore protein 16, chloroplastic isoform X1	LOC107832217	798100000	5.18607e+08	1.53893	0.00523669
A0A1S4DQN6	probable quinone oxidoreductase	LOC107832409	7.49833e+06	5075800	1.47727	0.0380707
A0A1S4DQP0	50S ribosomal protein L22, chloroplastic	LOC107832413	8.73163e+08	1.24613e+09	0.700698	0.000543678
A0A1S4DRP6	Transaldolase	LOC107832738	2.47417e+08	3.64387e+08	0.678995	0.000944445
A0A1S4DRV5	photosystem II repair protein PSB27-H1, chloroplastic-like	LOC107832794	1.09174e+08	1.39507e+08	0.782574	0.0388754
A0A1S4DS10	uncharacterized protein LOC107832845	LOC107832845	4.39573e+08	3.60807e+08	1.21831	0.0260876
A0A1S4DSL7	ruBisCO large subunit-binding protein subunit alpha-like	LOC107832769	1.21053e+10	1.62203e+10	0.746306	0.00125229
A0A1S4DSM6	allene oxide synthase, chloroplastic-like	LOC107832778	7.63373e+07	5.25607e+07	1.45237	0.0104462
A1KYB0	Adenosylhomocysteinase	SAHH2	4268700000	5.21193e+09	0.819024	0.000929904
A9YTW5	Putative red chlorophyll catabolite reductase	LOC107825518	1.61477e+08	1.11523e+08	1.44792	0.00974276
D2CNC6	Subtilase	SBT1.2A	4.00047e+08	478080000	0.836778	0.0435527
D3W9H9	Geranylgeranyl diphosphate synthase	GGPPS2	73933000	61099000	1.21005	0.0171456
D6PZY6	RNA-binding glycine-rich protein	RGP-1b	248090000	1.86717e+08	1.3287	0.0135656
E2F3S8	G-strand specific single-stranded telomere-binding protein 1	GTBP1	1.59343e+08	1.35223e+08	1.17837	0.00465451
E3W9P7	Putative PR-10 type pathogenesis-related protein	NtSN1b	38801000	48606000	0.798276	0.0229209
G5ELZ2	Peptidylprolyl isomerase	FKBP62	3.56703e+08	3.99607e+08	0.892636	0.00991981
G9MD86	Heat shock protein 90	NtHsp90er-1	1.24843e+09	1.53313e+09	0.814302	0.000644585
I2G7N7	TIP protein	TIP	131140000	1.05661e+08	1.24114	0.0440688
J7G1T0	Violaxanthin de-epoxidase	VDE	5.85943e+08	4.54877e+08	1.28814	0.00119453
O04692	DNA-binding protein	T231	49007000	7.90503e+07	0.619947	0.0190546
O49911	Plasma membrane polypeptide	LOC107764465	3.02193e+08	248190000	1.21759	0.0378052
O50038	Short chain alcohol dehydrogenase	SCANT	5.16617e+08	3.40253e+08	1.51833	0.000454803
O81102	Glutamate decarboxylase	NtGAD1	2761500000	2.42617e+09	1.13822	0.0118168
O82077	Glycolate oxidase (Fragment)	GLO	4.68947e+08	7.47063e+08	0.62772	0.0410767
P93381	Nicotiana tabacum ORF		2.35203e+07	1.73353e+07	1.35679	0.041866
Q0PWS5	Chlorophyll a-b binding protein, chloroplastic	Lhcb5	1.09957e+09	1.45503e+09	0.755699	0.0096973
Q7M1P5	Trypsin inhibitor-1		8.15153e+06	4980200	1.63679	0.0163969
Q25C91	Tobacco fibrillarin homolog	NtFib1	2.03287e+08	155870000	1.30421	0.0252758
Q2WGN6	Glycerophosphodiester phosphodiesterase	NtGPDL	1.03501e+09	7.50133e+08	1.37976	0.0290127
Q40589	Cytosolic ascorbate peroxidase	LOC107759703	4.45007e+09	3240700000	1.37318	0.0125202
Q42941	Ascorbate peroxidase	APX	16520000	1.26287e+07	1.30813	0.00556677
Q5DKU9	Adenosine kinase	LOC107790330	349040000	3.99347e+08	0.874028	0.0277859
Q5M9V4	ATP synthase subunit alpha	atp1	12428000000	1.02522e+10	1.21222	0.00232725
Q5M9Z2	NADH-ubiquinone oxidoreductase chain 5	nad5	1.89853e+08	124200000	1.52861	0.0100688
Q5MA02	Cytochrome c oxidase subunit 2	cox2	3.26627e+08	397830000	0.821021	0.0130358
Q95871	Cytochrome b	Ntabcob	89211000	6.72023e+07	1.3275	0.0407038
Q5QJB2	Harpin binding protein 1	HrBP1	339500000	1.87537e+08	1.81031	0.0144484
Q5XMB7	Peroxisomal acetoacetyl-coenzyme A thiolase	AACT2	34175000	22271000	1.53451	0.0159428
Q6Q8A6	Phosphotransferase	Hxk1a	1.02452e+08	8.17557e+07	1.25315	0.00919026
Q6T7F0	SAICAR synthetase	purC	50555000	36984000	1.36694	0.0140632
Q75ZD3	14-3-3 i-2 protein	14-3-3 i-2	230890000	1.68617e+08	1.36932	0.000473109
Q75ZE5	14-3-3 a-1 protein	14-3-3 a-1	323320000	2.95207e+08	1.09523	0.0278212
Q947K7	14-3-3 g-1 protein	LOC107817861	440370000	3.62453e+08	1.21497	0.0185232
Q76KB0	Nitrite reductase	nii3	1.45757e+09	1688700000	0.863129	0.0124514
Q84QE5	Ribulose bisphosphate carboxylase small subunit	LOC107771723	8.93017e+10	1.14677e+11	0.778726	0.00153228
Q9AT16	Ankyrin-repeat protein HBP1	LOC107793888	2.35597e+09	2.65083e+09	0.888765	0.00519167
Q8LSZ3	NADPH-protochlorophyllide oxidoreductase	POR1	1.75593e+08	3.35267e+08	0.523742	0.00840685
Q94IQ1	Peroxidase	PER9-6	265130000	194810000	1.36097	0.00508621
Q9FXS7	EIG-I24 protein	EIG-I24	3.77313e+08	288550000	1.30762	0.00459539
Q9M437	Chloroplast FtsZ-like protein	ftsZ	169020000	197640000	0.855191	0.0205558
Q9M438	Chloroplast FtsZ-like protein (Fragment)	ftsZ	6.33347e+07	8.14207e+07	0.77787	0.0129522
Q9MUE2	S-adenosyl-L-methionine Mg-protoporphyrin IX methyltranserase	Chl M	6.52037e+08	9.01203e+08	0.723518	0.000104594
Q9SBI4	Protoporphyrinogen oxidase	LOC107827378	1.68383e+07	22889000	0.735652	0.0431094
Q9SBZ6	Uncharacterized protein Sar8.2j	Sar8.2j	1.93087e+09	1089060000	1.77297	0.00621012
Q9XG67	Glyceraldehyde-3-phosphate dehydrogenase	gapC	150380000	109025000	1.37932	0.0396148
V9TLK1	Pectinesterase	LOC107791187	32448000	43281000	0.749705	0.0481744
W8R6T6	Cysteine synthase	LOC107793898	4254600000	5.47023e+09	0.777773	0.00306212
A0A1S4CDU3	ycf3-interacting protein 1, chloroplastic	LOC107817932	8.83897e+07	9.34467e+07	0.945884	0.581857
A0A1S4D3S7	Ferredoxin--NADP reductase, chloroplastic	LOC107825625	4.72137e+07	5.05153e+07	0.93464	0.172024
A0A1S4B252	4-coumarate--CoA ligase	LOC107803673	2.26013e+07	12074900	1.87176	0.081062
Q948K4	14-3-3 b-2 protein	D31	1.90647e+08	223740000	0.85209	0.173651
Q5KTN4	14-3-3 d-1 protein	14-3-3 d-1	1.27123e+07	1.24361e+07	1.02221	0.898018
A0A1S3XBY2	50S ribosomal protein L10, chloroplastic	LOC107763454	69397000	88033000	0.788307	0.0909973
A0A1S4CX32	histidinol-phosphate aminotransferase, chloroplastic	LOC107823535	39380000	4.28723e+07	0.918541	0.409006
A0A1S3ZIR3	Assimilatory sulfite reductase (ferredoxin)	LOC107787200	827740000	8.67423e+08	0.954251	0.30878
P00823	ATP synthase subunit alpha, chloroplastic	atpA	6.40247e+10	66258000000	0.966293	0.321128
A0A140G1S1	ATP synthase CF1 epsilon subunit	atpE	6.73113e+09	6.28867e+09	1.07036	0.260503
A0A140G1U8	Cytochrome b6-f complex subunit 4	petD	546540000	5.37523e+08	1.01677	0.552752
A0A140G1X3	NADH-quinone oxidoreductase subunit I	ndhI	235240000	250730000	0.93822	0.294452
A0A140G1U9	DNA-directed RNA polymerase subunit alpha	rpoA	4.76073e+07	5.17433e+07	0.920067	0.199836
A0A140G1Q4	DNA-directed RNA polymerase subunit beta	rpoB	1.22373e+08	1.26727e+08	0.965648	0.595997
P06290	ATP synthase subunit b, chloroplastic	atpF	4.42227e+09	4.30607e+09	1.02699	0.468323
A0A140G1Q1	ribosomal protein S2	rps2	2.25973e+08	2.84313e+08	0.794804	0.154278
A0A140G1V3	ribosomal protein L14	rpl14	499500000	6.16963e+08	0.809611	0.117501
A0A140G1U0	50S ribosomal protein L20	rpl20	2.36533e+08	1.38797e+08	1.70417	0.181532
A0A140G1R3	Photosystem I P700 chlorophyll a apoprotein A1	psaA	4.53563e+10	4.36587e+10	1.03888	0.253732
A0A140G1R2	Photosystem I P700 chlorophyll a apoprotein A2	psaB	21174000000	2.20473e+10	0.960388	0.259233
P06409	NAD(P)H-quinone oxidoreductase subunit K, chloroplastic	ndhK	4.17003e+08	4.33277e+08	0.962441	0.659414
A0A140G1Q8	Photosystem II CP43 reaction center protein	psbC	4.34067e+10	4.17013e+10	1.04089	0.25143
A0A140G1S8	Cytochrome f	petA	1.31597e+10	1.37293e+10	0.958507	0.190816
A0A140G1Y2	Protein Ycf2	ycf2	7.74987e+07	72029000	1.07594	0.453695
P0CC99	NAD(P)H-quinone oxidoreductase subunit 2 B, chloroplastic	ndhB2	784850000	8.41997e+08	0.93213	0.580912
P11965	Lignin-forming anionic peroxidase		2.24497e+09	1.93817e+09	1.15829	0.149513
P12116	DNA-directed RNA polymerase subunit beta	rpoC1	1.86093e+07	18043000	1.03139	0.807628
A0A140G1T7	Photosystem I reaction center subunit IX	psaJ	488990000	5.61573e+08	0.87075	0.355499
A0A140G1R4	Photosystem I assembly protein Ycf3	ycf3	1.12873e+08	1.12741e+08	1.00117	0.99153
A0A140G1U2	ATP-dependent Clp protease proteolytic subunit	clpP	5.16757e+08	447570000	1.15458	0.201993
A0A140G1S4	Acetyl-coenzyme A carboxylase carboxyl transferase subunit beta	accD	1.33027e+08	136940000	0.971423	0.592991
Q5DJS5	Thaumatin-like protein	TLP1	144570000	1.61477e+08	0.8953	0.159121
A0A1S3ZKM7	osmotin	LOC107787819	1.24247e+08	134140000	0.926246	0.427722
P18212	Oxygen-evolving enhancer protein 2-2, chloroplastic	PSBP2	2.20683e+10	2.25227e+10	0.979828	0.678388
A0A1S4CDZ0	Aquaporin TIP2-3t	LOC107817944	43175000	5.57057e+07	0.775056	0.290884
P23981	3-phosphoshikimate 1-carboxyvinyltransferase 1, chloroplastic	EPSPS-1	28307000	22847000	1.23898	0.168052
P24805	Stem-specific protein TSJT1	TSJT1	7465800	9921900	0.752457	0.0899959
P24929	50S ribosomal protein L12, chloroplastic	RPL12	568980000	5.50507e+08	1.03356	0.667681
Q208P5	Osmotin (Fragment)		1.91793e+07	1.85207e+07	1.03556	0.846712
P27141	Carbonic anhydrase, chloroplastic		2536400000	2.86443e+09	0.885481	0.239793
A0A1S3XEU1	Chlorophyll a-b binding protein, chloroplastic	LOC107764358	2.65133e+09	3.60777e+09	0.734896	0.0655307
A0A1S3Y820	Chlorophyll a-b binding protein, chloroplastic	LOC107773232	1.01077e+09	9.00273e+08	1.12273	0.537247
Q40558	Pathogenesis-related protein 4A	PR-4A	129200000	1.67357e+08	0.772004	0.144458
Q6LBM4	Pathogenesis-related protein 4B (Fragment)	PR-4B	378940000	3.60807e+08	1.05026	0.657124
P29790	ATP synthase gamma chain, chloroplastic	ATPC	8.92033e+08	8.95873e+08	0.995714	0.91723
A0A1S3ZR64	probable cinnamyl alcohol dehydrogenase 1	LOC107789450	1.58037e+07	20922000	0.755361	0.0921214
A0A1S4BC81	50S ribosomal protein L28, chloroplastic	LOC107806723	70733000	9.35277e+07	0.756279	0.162862
P35476	Plastocyanin A/A		1.65717e+09	1.34247e+09	1.23442	0.259859
P35477	Plastocyanin B/B		9981600000	8.80883e+09	1.13314	0.130095
A0A140G1Q2	DNA-directed RNA polymerase	rpoC2	1.48957e+07	11850400	1.25698	0.101782
A0A1S4DHN3	GTP-binding nuclear protein	LOC107829920	63490000	5.46107e+07	1.16259	0.110446
A0A1S3ZIC2	GTP-binding nuclear protein	LOC107787005	8.79757e+08	9.21057e+08	0.95516	0.0755946
P93769	Elongation factor 1-alpha	tel1	4145300000	3.74143e+09	1.10794	0.468742
A0A1S3YYM5	cytochrome b5	LOC107781159	147420000	1.50673e+08	0.978408	0.80718
P49729	Cytochrome b-c1 complex subunit Rieske-1, mitochondrial (Fragment)		26861000	2.01183e+07	1.33515	0.233591
P51134	Cytochrome b-c1 complex subunit Rieske-4, mitochondrial		352770000	298130000	1.18328	0.145065
A0A1S4AM78	Cytochrome b-c1 complex subunit Rieske, mitochondrial	LOC107798995	2.90987e+08	2.59667e+08	1.12062	0.101201
A0A140G1T2	Cytochrome b559 subunit beta	psbF	8.22137e+08	8.54033e+08	0.962652	0.689423
A0A140G1T1	Photosystem II reaction center protein L	psbL	9.60067e+08	1.12017e+09	0.857075	0.388499
A0A1S4AQT9	Elongation factor Tu	LOC107800308	2984500000	3.23347e+09	0.923003	0.278567
A0A1S4CMV2	Eukaryotic translation initiation factor 5A	LOC107820748	678460000	824070000	0.823304	0.205664
P69249	Ribulose bisphosphate carboxylase small subunit, chloroplastic	RBCS	1.44207e+10	1.77807e+10	0.811031	0.118853
A0A140G1Q0	ATP synthase CF0 A subunit	atpI	2.03813e+09	2.07477e+09	0.982343	0.929793
A0A140G1T3	Cytochrome b559 subunit alpha	psbE	2.43453e+09	3.53003e+09	0.689663	0.0557137
A0A140G1P2	Photosystem II protein D1	psbA	2.14597e+10	1.93503e+10	1.10901	0.207049
A0A140G1Q7	Photosystem II D2 protein	psbD	2.59437e+10	2.41837e+10	1.07278	0.208246
A0A140G1T0	Photosystem II reaction center protein J	psbJ	3.16567e+08	287040000	1.10287	0.370667
Q75ZE3	14-3-3 c-2 protein	14-3-3 c-2	9.59643e+08	916720000	1.04682	0.296711
P93394	Uracil phosphoribosyltransferase	UPP	1.36253e+08	1.42657e+08	0.955114	0.391281
Q40507	Guanine nucleotide-binding protein subunit beta		6642450	6409100	1.03641	0.842449
A0A1S4BV85	probable 26S proteasome non-ATPase regulatory subunit 3	LOC107812249	3.04863e+08	271010000	1.12492	0.105179
A0A1S3YNP9	ribulose-1,5 bisphosphate carboxylase/oxygenase large subunit N-methyltransferase, chloroplastic	LOC107778201	256600000	2.65937e+08	0.964891	0.320835
A0A1S3YTT1	Chalcone-flavonone isomerase family protein	LOC107779699	5.97127e+07	4.71273e+07	1.26705	0.0658545
A0A1S4CLK5	oxygen-evolving enhancer protein 1, chloroplastic	LOC107820252	1.20487e+10	13841000000	0.870506	0.22971
Q40460	Ribulose bisphosphate carboxylase/oxygenase activase 1, chloroplastic		157250000	1.99257e+08	0.789183	0.0672816
A0A1S3ZI87	eukaryotic initiation factor 4A-9	LOC107787142	8.45697e+07	64976000	1.30155	0.38908
A0A1S3XZY8	ras-related protein Rab11B	LOC107770722	64099000	6.83273e+07	0.938117	0.239231
Q40545	Pyruvate kinase isozyme A, chloroplastic		103950000	1.14167e+08	0.910511	0.20756
Q40554	Eukaryotic translation initiation factor 3 subunit A	TIF3A1	3.14867e+08	3.00513e+08	1.04776	0.522255
A0A1S4CA13	V-type proton ATPase proteolipid subunit	LOC107816588	2.42987e+08	217460000	1.11739	0.202624
A0A1S3YXX8	L-ascorbate oxidase	LOC107780851	1.87307e+07	1.65383e+07	1.13256	0.45118
A0A1S3Z0B9	Ubiquinol oxidase	LOC107781761	7874700	7676400	1.02583	0.887084
A0A1S4BGF6	Pyruvate kinase	LOC107807979	3.14743e+07	3.57033e+07	0.881552	0.474439
A0A1S3ZKZ4	Phosphoglycerate kinase	LOC107787830	2.31837e+08	258170000	0.898	0.51118
A0A1S4DPD8	bifunctional nitrilase/nitrile hydratase NIT4B	LOC107832013	36476000	4.57327e+07	0.797592	0.357138
Q56E62	Nucleoside diphosphate kinase 1		3.26633e+09	3.30663e+09	0.987812	0.802918
A0A1S4BK47	phylloplanin	LOC107809147	3.01903e+07	40803000	0.739905	0.0577198
A0A1S3XKP8	Adenylosuccinate synthetase, chloroplastic	LOC107766315	4.22373e+07	33099000	1.27609	0.163478
A0A1S4CRU8	nucleosome assembly protein 13-like	LOC107821860	5.87573e+07	6.37527e+07	0.921645	0.500449
A0A1S3X3T3	nucleosome assembly protein 12 isoform X2	LOC107760768	79945000	9.55513e+07	0.836671	0.0818519
A0A1S4AV66	nucleosome assembly protein 11 isoform X1	LOC107801712	19972000	29349000	0.6805	0.0833503
Q75VR1	Two pore calcium channel protein 1A	TPC1A	1.67747e+07	1.23593e+07	1.35725	0.0879153
A7VMP6	Histone H3.2 (Fragment)		3.14943e+08	3.26777e+08	0.963788	0.834301
Q93YF5	Histone-lysine N-methyltransferase, H3 lysine-9 specific SUVH1	SUVH1	90090000	95209000	0.946234	0.894145
Q948X8	Methylthioribose-1-phosphate isomerase	CIG2	17476500	1.38053e+07	1.26592	0.159932
A0A1S3Y6M1	Malate dehydrogenase	LOC107772922	3.84897e+09	4.38167e+09	0.878425	0.102255
Q9SEK2	Hexokinase-1	HXK1	6214100	7658050	0.811447	0.547496
A0A1S4C6Q7	Proteasome subunit alpha type	LOC107815705	591640000	5.31717e+08	1.1127	0.0600225
A2V884	Translationally controlled tumor protein like protein (Fragment)	RsRG3-8	1162000000	1.22603e+09	0.947772	0.383914
Q9XIV8	Peroxidase N1	poxN1	7.83747e+08	8.17897e+08	0.958247	0.610829
A0A024AYA4	2-hydroxyisoflavanone dehydratase		1.70357e+07	14854000	1.14687	0.444637
A0A1S4CU07	Cysteine proteinase inhibitor	LOC107822566	2.38693e+07	15097000	1.58106	0.114918
A0A1S3XED7	cysteine proteinase inhibitor 5-like	LOC107764160	133190000	9.76093e+07	1.36452	0.0803363
D3W9H8	Geranylgeranyl diphosphate synthase	GGPPS1	5.08547e+07	61759000	0.823437	0.507412
A0A068JCD7	Fructokinase	FRK2	8.25993e+06	6.94617e+06	1.18914	0.286709
A0A1S4DMC7	D-fructose-1,6-bisphosphate 1-phosphohydrolase	LOC107831320	2.55053e+08	258770000	0.985637	0.855234
A0A1S4DFY2	translation initiation factor IF-1, chloroplastic-like	LOC107829303	3.07697e+08	302280000	1.01792	0.960783
A0A075EYQ1	Malate dehydrogenase [NADP], chloroplastic	chMDH	6.05707e+07	59135000	1.02428	0.721448
A0A075EYQ4	Ubiquitin-conjugating enzyme E2 35-like protein	Fni3	2.59677e+08	2.55983e+08	1.01443	0.736757
A0A075EYQ6	Eukaryotic translation initiation factor 5A	eIF-5A3	1.49647e+09	1.70903e+09	0.875622	0.099231
A0A075EYT4	Acyl-coenzyme A oxidase		14402000	1.13797e+07	1.26559	0.0611519
A0A1S4B7R8	osmotin-like protein	LOC107805329	1.58087e+07	16726000	0.945155	0.77619
A0A075EZT4	Acyl-coenzyme A oxidase	Acx1B	3.10313e+07	23615000	1.31405	0.0863757
A0A075F1U0	Constitutive plastid-lipid associated protein	CHRD	3.77927e+07	3.78983e+07	0.997212	0.977591
A0A075F2G1	Folate gamma-glutamyl hydrolase	GGH2	5.85977e+07	55093000	1.06361	0.261468
A0A075F933	Cysteine proteinase inhibitor	CYS3	5.39087e+07	4.35573e+07	1.23765	0.308545
A0A1S3Y855	mRNA cap-binding protein	LOC107773302	1.06211e+07	1.29847e+07	0.81797	0.419933
A0A075QPA9	mRNA cap-binding protein	LOC107770125	1.37083e+07	1.83653e+07	0.746424	0.0658833
A0A076FNH2	Solanesyl diphosphate synthase 1-like protein	LOC107832641	96040000	7.43987e+07	1.29088	0.0527668
A0A1S4DCD1	nuclear transcription factor Y subunit C-1-like	LOC107828294	68188000	73939000	0.92222	0.437605
A0A076KWG2	Malate dehydrogenase [NADP], chloroplastic		152480000	1.17248e+08	1.30049	0.581653
A0A1S4BT56	PHD finger protein Alfin1-like	LOC107811534	1.27463e+07	9555950	1.33386	0.142657
A0A076L1Y1	Chlorophyll a-b binding protein, chloroplastic	LOC107793205	1.61597e+09	1.66143e+09	0.972634	0.893416
A0A1S4B8P1	Protein-methionine-S-oxide reductase	LOC107805741	4.94517e+08	476770000	1.03722	0.622142
A0A1S4CUN3	3-deoxy-8-phosphooctulonate synthase	LOC107822777	1.41197e+08	1.47077e+08	0.960021	0.537532
A9CM20	Voltage-dependent anion channel	NtVDAC1	4.49307e+08	3.86737e+08	1.16179	0.190616
A0A1S4AR92	copper chaperone for superoxide dismutase, chloroplastic/cytosolic-like isoform X2	LOC107800528	15609000	1.38613e+07	1.12609	0.728958
A0A077D9R7	L-lactate dehydrogenase	LOC107806030	4.14443e+07	4.47927e+07	0.925248	0.476495
A0A077DBL4	Calnexin-like protein		8.87527e+07	1.15667e+08	0.767314	0.336635
A0A1S4D3J2	mitochondrial uncoupling protein 1-like	LOC107825495	1.24247e+07	12700000	0.97832	0.810501
A0A1S3ZR21	protein TIC 21, chloroplastic-like	LOC107789455	2.17847e+07	1.86767e+07	1.16641	0.304762
A0A097BTV9	V-ATPase 69 kDa subunit	LOC107818091	1.01898e+08	7.36213e+07	1.38409	0.131133
A0A0C4FSU1	BADH3 protein	BADH3	2.01123e+08	2.02437e+08	0.993512	0.921337
A0A1S3ZPH8	protein FATTY ACID EXPORT 1, chloroplastic-like	LOC107788922	1.39297e+07	1.16787e+07	1.19274	0.203355
A0A097BTZ6	Mago nashi-like protein	LOC107779340	8.50853e+07	7.42423e+07	1.14605	0.199448
A0A1S4DJ12	Succinate--CoA ligase [ADP-forming] subunit alpha, mitochondrial	LOC107830273	1.36643e+08	128990000	1.05933	0.348709
A0A0A8WH00	Aquaporin PIP1 5	LOC107806766	35599000	3.76647e+07	0.945156	0.532803
A0A0A8WJH9	Aquaporin PIP2 4b	LOC107824558	107940000	94569000	1.14139	0.0790506
A0A0A8WH07	Aquaporin PIP2 7a	LOC107789972	2280600000	2.66263e+09	0.85652	0.12427
A0A0A8WH11	Aquaporin PIP2 10	LOC107794452	7.52107e+07	8.62877e+07	0.871627	0.331736
A0A0A8WK75	Aquaporin PIP2 6b	LOC107815182	804520000	906980000	0.887032	0.312635
A0A1S4BCP4	aquaporin PIP2-1-like	LOC107806939	90972000	9.58867e+07	0.948745	0.660067
A0A0A8WK03	Aquaporin PIP1 2a	LOC107812756	2.04947e+07	15834000	1.29435	0.171286
A0A1S4DJH9	Aquaporin PIP2-2t	LOC107830482	12727500	1.65217e+07	0.770352	0.603338
A0A0A8WK73	Aquaporin PIP1 4	LOC107817177	668870000	8.07463e+08	0.82836	0.108982
A0A0A8WK76	Aquaporin PIP2 9b	LOC107763243	1.35253e+08	1.28267e+08	1.05447	0.530164
Q9MB66	Thionin like protein	Nt-thionin	7.60923e+07	48711000	1.56212	0.0611195
A0A1S3XZF4	heterodimeric geranylgeranyl pyrophosphate synthase small subunit, chloroplastic-like	LOC107770520	209810000	217130000	0.966287	0.693304
Q5M9V7	Cytochrome c oxidase subunit 3	cox3	8.86357e+07	8.35473e+07	1.0609	0.748059
A0A0R4WFQ1	Mannose-binding lectin	MBL2	2.35453e+07	24676000	0.954179	0.701713
U3GKW9	Snakin-1	SN1	5.55397e+07	5.48317e+07	1.01291	0.912178
A0A0R4WFW8	Mannose-binding lectin	MBL1	6.52857e+08	6.15363e+08	1.06093	0.583255
A0A0R4X9V9	Mannose-binding lectin	MBL3	1.98667e+08	170090000	1.16801	0.104338
A0A1S4C3U3	Tubulin beta chain	LOC107814855	87059000	1.13525e+08	0.766868	0.206322
A0A0S0N610	Tubulin beta chain	TUB1	3188900000	2.89103e+09	1.10303	0.0527463
A0A1S3YYR6	Tubulin beta chain	LOC107781181	6.38017e+07	6.53417e+07	0.976432	0.763027
A0A139ZSG9	6-phosphogluconate dehydrogenase, decarboxylating	LOC107779182	8.49237e+08	768370000	1.10524	0.130363
A0A140G1S2	ATP synthase subunit beta	atpB	1.09403e+11	1.09197e+11	1.00189	0.915365
A0A140G1X4	NADH-quinone oxidoreductase subunit H	ndhA	4.19577e+08	442720000	0.947725	0.46595
A0A1S3ZTZ5	GTP-binding protein SAR1A-like	LOC107790375	41984000	3.76203e+07	1.11599	0.616306
I7FJJ6	Mitogen-activated protein kinase	MPK2	3.90093e+07	29322500	1.33035	0.35092
A0A1S3X6Y3	uncharacterized protein sll1770-like isoform X2	LOC107761847	1.75107e+08	1.83063e+08	0.956536	0.465112
A0A1S4A769	ADP/ATP translocase	LOC107794499	21468000	17559000	1.22262	0.118731
A0A1S4D952	acyl-protein thioesterase 2-like isoform X2	LOC107827345	3.97857e+07	39270000	1.01313	0.664454
A0A1S3XV16	transcription factor DIVARICATA-like	LOC107769058	2.51917e+07	17457000	1.44307	0.130968
A0A1S4DNI9	Protein-serine/threonine phosphatase	LOC107831691	6458500	6154700	1.04936	1
A0A1S4CN25	uncharacterized protein LOC107820817	LOC107820817	150981000	1.47463e+08	1.02385	0.957403
A0A1S3WXG3	NADH--cytochrome b5 reductase 1-like	LOC107759015	1.57043e+07	14892000	1.05455	0.687286
A0A1S3WXH3	extensin-2-like	LOC107759023	6.56247e+07	72712000	0.902529	0.282563
A0A1S3WXK3	rhodanese-like domain-containing protein 10 isoform X2	LOC107759045	2.46833e+07	2.08463e+07	1.18406	0.171161
A0A1S4AGK6	Transmembrane 9 superfamily member	LOC107797386	56153000	4.36327e+07	1.28695	0.0669101
A0A1S3WXP0	Serine hydroxymethyltransferase	LOC107759094	27038000	3.34867e+07	0.807426	0.345218
A0A1S3WXP6	Methyltransferase	LOC107759039	244700000	266780000	0.917235	0.110081
A0A1S3WXS1	14-3-3 protein 9-like isoform X2	LOC107759102	9.55123e+06	9.66913e+06	0.987807	0.910948
A0A1S4DSB7	uncharacterized protein LOC107832682	LOC107832682	2.82433e+07	28635000	0.986322	0.946926
A0A1S3WXV2	bifunctional monothiol glutaredoxin-S16, chloroplastic-like	LOC107758982	1.97817e+08	204920000	0.965336	0.274417
A0A1S3ZYL7	Exocyst complex component Sec8	LOC107791768	95818000	94812000	1.01061	0.957606
A0A1S3ZZ96	U1 small nuclear ribonucleoprotein 70 kDa-like	LOC107792003	41328000	38335000	1.07807	0.839839
A0A1S3WY30	vacuolar-sorting receptor 1-like	LOC107759156	1.58597e+08	1.68997e+08	0.93846	0.57108
A0A1S3WY34	probable methionine--tRNA ligase	LOC107759049	41667000	34602000	1.20418	0.2761
A0A1S4DFT4	malignant T-cell-amplified sequence 1 homolog	LOC107829156	1.02395e+07	1.22943e+07	0.832866	0.0877176
A0A1S3WYA8	20 kDa chaperonin, chloroplastic-like	LOC107759119	1.78467e+08	221460000	0.805864	0.246428
A0A1S4DL97	fumarate hydratase 1, mitochondrial-like	LOC107830969	21849000	19973500	1.0939	0.719064
A0A1S3WYM6	actin-101	LOC107759349	34141000	3.20493e+07	1.06526	0.758764
A0A1S4CPJ5	NAP1-related protein 2-like	LOC107821085	5.22873e+06	5297000	0.987112	0.944298
A0A1S3WYR8	Fructose-bisphosphate aldolase	LOC107759369	2.74463e+09	2.47043e+09	1.11099	0.205032
A0A1S3YQB6	FACT complex subunit	LOC107778560	25456000	29807000	0.854028	0.208447
A0A1S4AL80	calcium-dependent protein kinase 21-like	LOC107798882	6.63617e+06	6803900	0.975347	0.680544
A0A1S3WZ56	bifunctional dTDP-4-dehydrorhamnose 3,5-epimerase/dTDP-4-dehydrorhamnose reductase	LOC107759475	9.54493e+06	8713000	1.09548	0.140457
A0A1S3WZ66	ACT domain-containing protein DS12, chloroplastic-like	LOC107759486	44258000	48039000	0.921293	0.40736
A0A1S3WZ87	protein STRICTOSIDINE SYNTHASE-LIKE 6-like	LOC107759420	8.78203e+07	7.40083e+07	1.18663	0.189456
A0A1S3WZE1	Peroxidase	LOC107759554	12512000	9.92847e+06	1.26021	0.0927845
A0A1S3WZE3	coatomer subunit beta-1-like	LOC107759478	7.47023e+07	6.68117e+07	1.1181	0.302162
A0A1S3WZH5	Pectate lyase	LOC107759580	11587100	7561800	1.53232	0.0567603
A0A1S3WZJ1	Purple acid phosphatase	LOC107759506	2.60423e+07	27195000	0.957615	0.447958
A0A1S3XUW8	COP9 signalosome complex subunit 8	LOC107768852	11493000	9.35753e+06	1.22821	0.104848
A0A1S3WZX1	elongation factor 1-beta-like	LOC107759618	2.73667e+08	3.46237e+08	0.790403	0.209054
A0A1S3WZY2	protein GPR107-like	LOC107759704	30350000	30496000	0.995212	0.966863
A0A1S4D4R2	polyadenylate-binding protein-interacting protein 6-like	LOC107825945	5.46907e+06	5417850	1.00945	0.972135
A0A1S3X040	Adenine phosphoribosyltransferase	LOC107759759	3.68197e+08	3.63007e+08	1.0143	0.890008
A0A1S3X092	beta-carotene isomerase D27, chloroplastic-like	LOC107759732	5.04647e+07	6.77783e+07	0.744555	0.07977
A0A1S3X0C4	serine/threonine-protein phosphatase 2A 65 kDa regulatory subunit A beta isoform-like	LOC107759848	40646000	38442000	1.05733	0.731369
A0A1S3X0I4	Ribosomal protein L19	LOC107759916	4.01083e+08	4.30847e+08	0.930919	0.104446
A0A1S3X0J3	diacylglycerol kinase	LOC107759925	24744000	26391000	0.937592	0.654257
A0A1S3X0K5	uncharacterized protein LOC107759934 isoform X2	LOC107759934	6344100	6127100	1.03542	0.704706
A0A1S3X0K7	uncharacterized protein At4g06744-like	LOC107759842	3.85003e+08	3.18207e+08	1.20992	0.0567615
A0A1S3X0L3	LOW QUALITY PROTEIN: G-type lectin S-receptor-like serine/threonine-protein kinase At2g19130	LOC107760015	6123700	5.85363e+06	1.04614	0.195503
A0A1S4C5I3	3-oxoacyl-[acyl-carrier-protein] synthase 3 A, chloroplastic-like	LOC107815403	125040000	1.21907e+08	1.0257	0.810715
A0A1S4BF20	Dirigent protein	LOC107807552	1.24977e+08	100433000	1.24438	0.0934829
A0A1S4BBC6	ubiquitin-conjugating enzyme E2 28-like isoform X2	LOC107806522	120830000	123690000	0.976878	0.758385
A0A1S3X0T3	glycine-rich RNA-binding protein-like isoform X1	LOC107760024	1.46497e+09	1.45887e+09	1.00418	0.940557
A0A1S3X0T9	protein LHCP TRANSLOCATION DEFECT-like	LOC107760099	59144000	57996500	1.01979	0.886782
A0A1S3YY81	vesicle-associated membrane protein 721	LOC107781042	4.91963e+07	5.10227e+07	0.964205	0.89901
A0A1S4CNC5	cytochrome c1-2, heme protein, mitochondrial-like	LOC107820652	230170000	1.93293e+08	1.19078	0.0802084
A0A1S3X0W6	3-isopropylmalate dehydrogenase	LOC107760060	5.97267e+07	65099000	0.917474	0.397613
A0A1S4A5I6	thylakoid lumenal 17.4 kDa protein, chloroplastic-like	LOC107793983	1.14447e+09	1074100000	1.06551	0.0932334
A0A1S3X119	5-3 exoribonuclease 2-like	LOC107760109	21350000	19708000	1.08332	0.743299
A0A1S4BR14	acylamino-acid-releasing enzyme-like isoform X2	LOC107811002	1.98533e+07	18278500	1.08616	0.793789
A0A1S3X1A6	myosin-9-like	LOC107759966	7.92313e+08	8.35517e+08	0.948291	0.194586
A0A1S3X1A8	NAD(P)H-quinone oxidoreductase subunit N, chloroplastic-like	LOC107760205	177740000	181060000	0.981664	0.761607
A0A1S3XFP3	ATP-dependent 6-phosphofructokinase	LOC107764603	6.45663e+06	5086000	1.26949	0.378774
A0A1S4C6K5	uncharacterized protein LOC107815611	LOC107815611	14349000	1.18357e+07	1.21235	0.225417
A0A1S3X1G1	glycine-rich RNA-binding protein GRP1A-like isoform X2	LOC107760024	3.33403e+07	35270000	0.945289	0.425036
A0A1S3X1H1	putative pentatricopeptide repeat-containing protein At1g26500	LOC107760030	2.84773e+07	3.48997e+07	0.815977	0.172089
A0A1S3XI75	4-hydroxy-3-methylbut-2-enyl diphosphate reductase, chloroplastic-like	LOC107765472	6.90807e+08	666060000	1.03715	0.452678
A0A1S3X1J7	uncharacterized protein LOC107760339 isoform X2	LOC107760339	9.99617e+06	9699200	1.03062	0.850461
A0A1S3X1L9	D-fructose-1,6-bisphosphate 1-phosphohydrolase	LOC107760211	2.47113e+08	223160000	1.10734	0.24994
A0A1S3X1Y4	protochlorophyllide-dependent translocon component 52, chloroplastic-like	LOC107760466	50220000	4.68303e+07	1.07238	0.686142
A0A1S3X240	guanylate-binding protein 5-like	LOC107760512	7.44147e+07	6.82597e+07	1.09017	0.517153
A0A1S3X241	phospholipase A-2-activating protein-like	LOC107760255	5.27413e+07	5.80063e+07	0.909234	0.130259
A0A1S3X242	nephrocystin-3-like	LOC107760454	8.74267e+07	91466000	0.955838	0.788835
A0A1S3X265	putative oligosaccharyltransferase complex subunit CG9662	LOC107760274	21974500	1.97457e+07	1.11288	0.588549
A0A1S3X267	S-norcoclaurine synthase 1-like	LOC107760472	39202000	52276000	0.749904	0.0924353
A0A1S4AH37	probable leucine-rich repeat receptor-like protein kinase At1g35710	LOC107797612	1.58873e+07	1.89963e+07	0.836337	0.223899
A0A1S3X2D6	bifunctional 3-dehydroquinate dehydratase/shikimate dehydrogenase, chloroplastic-like	LOC107760536	4.42937e+07	5.11037e+07	0.866741	0.228926
A0A1S3X2D8	Coatomer subunit gamma	LOC107760598	7.71183e+07	5.97533e+07	1.29061	0.128357
A0A1S3Z8B0	Phosphoribosyl-AMP cyclohydrolase	LOC107784152	2.73843e+07	27100000	1.01049	0.931313
A0A1S4A393	glucan endo-1,3-beta-D-glucosidase-like isoform X2	LOC107793272	5322950	6105500	0.871829	0.345553
A0A1S4C898	probable enoyl-CoA hydratase 2, mitochondrial	LOC107816158	24037000	13916700	1.72721	0.283362
A0A1S3X2X2	isoamylase 1, chloroplastic-like	LOC107760677	14974000	10702000	1.39918	0.18562
A0A1S3X2Y7	Methyltransferase	LOC107760513	2.69183e+07	3.40843e+07	0.789757	0.133113
A0A1S3X2Z0	triosephosphate isomerase, chloroplastic-like	LOC107760622	1.91343e+08	2.09217e+08	0.91457	0.359194
Q40568	Phosphate translocator		1399700000	1.21373e+09	1.15322	0.171062
A0A1S3X313	uncharacterized protein LOC107760706	LOC107760706	73496000	6.83157e+07	1.07583	0.386982
A0A1S3X314	Eukaryotic translation initiation factor 3 subunit C	LOC107760783	2.56227e+08	2.63273e+08	0.973234	0.530972
A0A1S4DHU2	AT-hook motif nuclear-localized protein	LOC107829884	37134000	4.03573e+07	0.92013	0.52867
A0A1S4CT14	vesicle-associated protein 4-2-like	LOC107822242	9387250	6162350	1.52332	1
A0A1S3X395	probable plastid-lipid-associated protein 13, chloroplastic	LOC107760813	19457000	17149000	1.13459	0.359497
A0A1S3X3B5	protein TPLATE	LOC107760733	5.32397e+07	6.53403e+07	0.814806	0.383919
A0A1S3X3J1	haloacid dehalogenase-like hydrolase domain-containing protein At3g48420	LOC107760931	147750000	1.81723e+08	0.813049	0.206738
A0A1S3X3T1	uncharacterized protein LOC107760951 isoform X1	LOC107760951	1.69637e+07	1.87587e+07	0.904311	0.429207
A0A1S3X3N6	Prohibitin	LOC107760841	5.17143e+07	4.44983e+07	1.16216	0.0612139
A0A1S3X3V9	heterogeneous nuclear ribonucleoprotein 1-like	LOC107760899	7.43687e+08	7.05667e+08	1.05388	0.351882
A0A1S3X3Y8	uncharacterized protein At5g02240-like	LOC107761048	4.46137e+08	3.28577e+08	1.35779	0.134059
A0A1S3X430	probable 60S ribosomal protein L14	LOC107760861	107712000	1.12729e+08	0.955492	0.824404
A0A1S4BM19	Very-long-chain (3R)-3-hydroxyacyl-CoA dehydratase	LOC107809738	4.74487e+06	5.93947e+06	0.798871	0.078494
A0A1S4DKR7	NADPH-dependent pterin aldehyde reductase-like	LOC107830838	4.16677e+07	3.67307e+07	1.13441	0.414944
A0A1S3X544	H(+)-exporting diphosphatase	LOC107761395	2.84183e+09	3082900000	0.921805	0.125707
A0A1S3X5E0	probable nucleoredoxin 1	LOC107761425	449170000	432810000	1.0378	0.505016
A0A1S3X5G4	brefeldin A-inhibited guanine nucleotide-exchange protein 5-like	LOC107761455	4.32213e+07	38433000	1.12459	0.0746322
A0A1S4ASH4	Xylulose kinase	LOC107800890	11908000	1.21453e+07	0.980459	0.806721
A0A1S3X5I4	GrpE protein homolog	LOC107761529	21010000	1.92047e+07	1.094	0.0553855
A0A1S3XEZ0	glycolipid transfer protein 1-like	LOC107764384	21213000	1.63773e+07	1.29527	0.154914
A0A1S3YSU5	uncharacterized protein At4g28440-like	LOC107779172	7.94323e+06	1.07169e+07	0.74119	0.0748243
A0A1S3X5S4	Glycosyltransferase	LOC107761609	4.37747e+06	3786800	1.15598	0.584555
A0A1S3X5W4	phosphatidylserine decarboxylase proenzyme 2-like isoform X1	LOC107761389	2.01243e+07	15094500	1.33322	0.232564
A0A1S3X5W5	tropomyosin-like	LOC107761551	1.34097e+07	10770450	1.24504	0.333913
A0A1S3X5Z1	phosphoglucosamine mutase-like	LOC107761550	1.07633e+08	116359000	0.925011	0.783934
A0A1S3X5Z4	2-methylene-furan-3-one reductase	LOC107761424	9.16293e+08	9.51663e+08	0.962833	0.499442
A0A1S3ZI83	3-oxoacyl-[acyl-carrier-protein] reductase	LOC107787149	7.21083e+07	7.21873e+07	0.998906	0.992947
A0A1S3X5Z8	uncharacterized protein LOC107761618	LOC107761618	2.68943e+08	2.73857e+08	0.982059	0.675147
A0A1S4A034	protein FLX-like 3 isoform X2	LOC107792302	4.46113e+06	4791700	0.931013	0.395538
A0A1S3X642	acyl-CoA-binding domain-containing protein 4-like	LOC107761658	56634000	47247000	1.19868	0.247341
A0A1S3X644	DEAD-box ATP-dependent RNA helicase 40-like	LOC107761593	3.62623e+07	3.08513e+07	1.17539	0.359321
A0A1S3X678	probable ADP-ribosylation factor GTPase-activating protein AGD6	LOC107761508	8749000	9568650	0.91434	1
A0A1S4BLA4	Biotin synthase	LOC107809497	8.60513e+06	9015650	0.954466	0.787259
A0A1S3X6F5	60S acidic ribosomal protein P1-like	LOC107761577	2.50747e+07	26105000	0.960531	0.568053
A0A1S3ZHA2	vacuolar-sorting receptor 3-like	LOC107786836	1.78823e+08	1.82227e+08	0.981324	0.745749
A0A1S3X6L9	Pyridoxal phosphate homeostasis protein	LOC107761802	10654400	17580000	0.606052	0.242491
A0A1S3X6M1	uncharacterized protein At2g37660, chloroplastic-like isoform X1	LOC107761634	140070000	1.66987e+08	0.838809	0.123416
A0A1S3X6T0	carotene epsilon-monooxygenase, chloroplastic-like	LOC107761917	1.30903e+07	11254700	1.1631	0.25368
A0A1S3Z5U5	probable dolichyl-diphosphooligosaccharide--protein glycosyltransferase subunit 3B	LOC107783311	2.28087e+07	2.37593e+07	0.959988	0.631831
A0A1S3X6W9	Pyrophosphate--fructose 6-phosphate 1-phosphotransferase subunit alpha	LOC107761890	34788000	3.86233e+07	0.900699	0.55575
A0A1S3X6Y4	Glutaredoxin-dependent peroxiredoxin	LOC107761969	2.76027e+07	3.36683e+07	0.819841	0.0946454
A0A1S3X711	Phosphoribulokinase	LOC107761746	3367000000	2972000000	1.13291	0.0910696
A0A1S3X756	nitrogen regulatory protein P-II homolog isoform X1	LOC107761932	24115000	2.86097e+07	0.842897	0.168738
A0A1S3X785	plastidic glucose transporter 4-like	LOC107762067	17920500	26169000	0.684799	1
I2FJN7	Polyadenylate-binding protein	PABP	3.77563e+08	3.77227e+08	1.00089	0.991885
A0A1S3X7F3	rhodanese-like domain-containing protein 9, chloroplastic	LOC107761899	3.89123e+07	36051000	1.07937	0.471676
A0A1S3X7K3	Methionine aminopeptidase	LOC107762171	28036000	25727000	1.08975	0.578217
A0A1S3X7M0	ATP synthase subunit gamma, mitochondrial	LOC107762073	1.41787e+07	1.34907e+07	1.051	0.61956
A0A1S3X7R7	uncharacterized protein LOC107762126	LOC107762126	7.40153e+07	1.01337e+08	0.730386	0.268416
A0A1S4D4J9	uncharacterized protein C6C3.02c-like	LOC107825864	7.30857e+06	7.49197e+06	0.97552	0.7325
A0A1S3X7T0	Phosphoenolpyruvate carboxylase	LOC107762239	1.07803e+09	1.05187e+09	1.02488	0.515117
A0A1S4CB00	probable 2,3-bisphosphoglycerate-independent phosphoglycerate mutase	LOC107817040	5.45007e+07	6.06713e+07	0.898294	0.764469
A0A1S3X7Y0	non-classical arabinogalactan protein 31-like	LOC107762179	8.86683e+06	6.27857e+06	1.41224	0.132595
A0A1S4DQ31	fasciclin-like arabinogalactan protein 17	LOC107832235	1.40727e+08	126570000	1.11185	0.142579
A0A1S3X845	NAD(P)H dehydrogenase (quinone)	LOC107762151	3.72773e+07	3.19453e+07	1.16691	0.350399
A0A1S3X8C1	protein IN2-1 homolog B-like isoform X2	LOC107762421	3.67527e+07	31251000	1.17605	0.308763
A0A1S3X8D5	basic leucine zipper and W2 domain-containing protein 2-like	LOC107762222	1.55927e+08	155150000	1.00501	0.982018
A0A1S3X8M8	protein transport protein Sec24-like At4g32640	LOC107762318	4.05227e+07	79770000	0.507994	0.113413
A0A1S3X8R4	26S proteasome non-ATPase regulatory subunit 8 homolog A-like	LOC107762432	59950000	65211000	0.919323	0.569091
A0A1S3X8S4	stem-specific protein TSJT1-like	LOC107762442	3.78163e+07	57095000	0.662341	0.0631017
A0A1S3X8T3	DEAD-box ATP-dependent RNA helicase 8-like	LOC107762362	8.91697e+07	1.28823e+08	0.692186	0.0555671
A0A1S3X8T4	carboxyl-terminal-processing peptidase 2, chloroplastic-like	LOC107762452	8194700	1.14348e+07	0.716644	0.0959976
A0A1S3X8Z4	ras-related protein RABC1	LOC107762524	81097000	5.62917e+07	1.44066	0.252312
A0A1S4BWM2	heterogeneous nuclear ribonucleoprotein F-like	LOC107812664	5.31747e+06	3417150	1.55611	0.159202
A0A1S3X969	NADH dehydrogenase [ubiquinone] iron-sulfur protein 7, mitochondrial-like	LOC107762627	5.62937e+06	6019400	0.935204	0.635587
A0A1S3X9D6	Nucleoside diphosphate kinase	LOC107762688	4.80393e+08	449640000	1.0684	0.603665
A0A1S3X9E1	[Acyl-carrier-protein] S-malonyltransferase	LOC107762659	2.50383e+08	2.65867e+08	0.941763	0.304798
A0A1S3X9F6	Adenylosuccinate synthetase, chloroplastic	LOC107762705	2.23997e+08	221460000	1.01145	0.85157
Q8LNZ4	Tobacco nucleolin	NNF1	3.44287e+08	2.33407e+08	1.47505	0.0813151
A0A1S3X9H1	NEDD8-conjugating enzyme Ubc12-like	LOC107762697	26817000	2.38297e+07	1.12536	0.600604
A0A1S3X9I1	NADPH--cytochrome P450 reductase	LOC107762570	1.04114e+07	8364300	1.24475	0.207522
A0A1S3X9M6	protein decapping 5-like isoform X2	LOC107762738	2.42017e+07	27826000	0.86975	0.237118
A0A1S3X9L9	uncharacterized protein LOC107762645	LOC107762645	6.41857e+07	67223000	0.954817	0.555871
A0A1S4CPE4	protein RETICULATA, chloroplastic-like	LOC107821219	89895000	8.20893e+07	1.09509	0.617844
A0A1S3X9Q3	Prohibitin	LOC107762680	43418000	52441000	0.82794	0.658937
A0A1S3X9T6	protein usf-like	LOC107762794	7.35417e+07	6.32837e+07	1.1621	0.406558
Q50LG5	Peroxidase	NtPOX1	2.00177e+07	1.39833e+07	1.43154	0.103044
A0A1S4C0X2	Elongation factor Tu	LOC107813892	5.04137e+08	4.64567e+08	1.08518	0.128467
A0A1S3XA26	Cysteine desulfurase	LOC107762876	8.48107e+07	6.82823e+07	1.24206	0.0593395
A0A1S3XA41	gibberellin-regulated protein 9-like	LOC107762899	3.74737e+07	4.50607e+07	0.831627	0.407605
A0A1S3XAA8	uncharacterized protein LOC107762863	LOC107762863	1.07246e+08	1.44207e+08	0.743694	0.0579659
A0A1S3XAI9	ADP/ATP translocase	LOC107763030	85859000	74923000	1.14596	0.277647
A0A1S3XAK0	putative esterase YitV	LOC107763041	28248000	3.11953e+07	0.90552	0.203875
A0A1S3XAK7	trithorax group protein osa-like	LOC107762919	1.51463e+07	1.48717e+07	1.01847	0.896558
A0A1S3ZQD3	eukaryotic translation initiation factor 4B1-like	LOC107789198	2.22767e+07	2.56553e+07	0.868305	0.100463
A0A1S3XB37	Carboxypeptidase	LOC107763201	2.53367e+08	210420000	1.2041	0.126335
A0A1S4CN66	TOM1-like protein 2	LOC107820686	1.11763e+07	1.21127e+07	0.922698	0.136094
A0A1S3XBA9	23 kDa subunit of oxygen evolving system of photosystem II	LOC107763119	4.54567e+08	4.74033e+08	0.958934	0.401012
A0A1S3XBC3	pentatricopeptide repeat-containing protein At3g49240-like	LOC107763128	10156200	9.67167e+06	1.0501	0.696869
A0A1S4D1I1	Beta-hexosaminidase	LOC107824971	6482000	7058100	0.918377	0.477045
A0A1S3XBR3	CCT-epsilon	LOC107763390	185700000	1.72577e+08	1.07604	0.323145
A0A1S4ARZ0	Importin subunit alpha	LOC107800647	8874000	8778500	1.01088	0.957253
A0A1S3XBV6	glycine-rich RNA-binding protein 2, mitochondrial-like	LOC107763441	3.90687e+07	3.29753e+07	1.18478	0.0642547
A0A1S4AEL0	60S ribosomal protein L27	LOC107796761	1.79447e+08	1.98567e+08	0.90371	0.168482
A0A1S3XBX7	Diphosphomevalonate decarboxylase	LOC107763449	29097000	2.71357e+07	1.07228	0.594568
A0A1S3XBY8	alpha-glucosidase-like	LOC107763450	1.15573e+07	11464350	1.00811	0.968123
A0A1S4B6I1	Pectate lyase	LOC107805029	2.37717e+07	22761000	1.0444	0.779928
A0A1S3XC54	S-adenosylmethionine synthase	LOC107763541	29233000	3.68017e+07	0.794339	0.210416
A0A1S3XC61	aspartyl protease family protein At5g10770-like	LOC107763440	2.99997e+07	22244000	1.34866	0.117931
A0A1S3XC77	Electron transfer flavoprotein subunit alpha	LOC107763455	2.71473e+07	3.13237e+07	0.866672	0.305073
A0A1S3XC79	Glycosyltransferase	LOC107763568	5.98423e+07	5.67153e+07	1.05514	0.667931
A0A1S3XC80	7,8-dihydroneopterin aldolase	LOC107763556	5304650	6.90333e+06	0.768419	0.208524
Q9XEN8	Annexin	Anx3	3.27537e+07	4.27687e+07	0.765833	0.137504
A0A1S3XCH4	splicing factor 3B subunit 4-like	LOC107763648	33189000	3.12947e+07	1.06053	0.449897
A0A1S3XCI2	Rab escort protein 1	LOC107763638	27901000	3.03987e+07	0.917836	0.0791391
A0A1S4BJM1	acetate/butyrate--CoA ligase AAE7, peroxisomal-like	LOC107809019	2.24137e+07	1.82953e+07	1.2251	0.127578
A0A1S3XCK8	Malate dehydrogenase	LOC107763505	415070000	463210000	0.896073	0.154752
A0A1S4D2M6	3-ketoacyl-CoA synthase	LOC107825350	62329000	5.50953e+07	1.13129	0.786482
A0A1S3XCT6	Serine hydroxymethyltransferase	LOC107763666	7112300	4671200	1.52259	1
A0A1S3XCV6	5-methyltetrahydropteroyltriglutamate--homocysteine S-methyltransferase	LOC107763602	224720000	3.03033e+08	0.741569	0.231296
A0A1S3YEM1	60S ribosomal protein L21-1-like isoform X1	LOC107775385	2.55023e+08	5.95657e+08	0.428138	0.0734442
A0A1S3XCY5	Beta-ketoacyl-[acyl-carrier-protein] synthase I	LOC107763810	1.25093e+08	1.26397e+08	0.989689	0.94205
A0A1S3XD08	coatomer subunit beta-1-like	LOC107763805	1.83817e+07	1.75033e+07	1.05018	0.626173
A0A1S3XD32	guanine nucleotide-binding protein subunit beta-like protein	LOC107763849	4.64547e+08	4.80187e+08	0.967429	0.538547
A0A1S4B605	proton pump-interactor 1-like	LOC107804807	2.08367e+07	30241000	0.68902	0.081846
A0A1S3XD70	protein disulfide isomerase-like 5-2	LOC107763896	1.23903e+07	1.30443e+07	0.949863	0.615648
A0A1S3XDC3	uncharacterized protein LOC107763852	LOC107763852	3.69983e+08	2.50277e+08	1.4783	0.119434
A0A1S3XDC8	Zeaxanthin epoxidase, chloroplastic	LOC107763949	7.52147e+07	7.06003e+07	1.06536	0.231085
A0A1S4A502	glutathione S-transferase T1-like	LOC107793760	43523000	38407000	1.1332	0.494088
A0A1S3XDD7	Mitochondrial pyruvate carrier	LOC107763801	1.76553e+07	19273500	0.916042	0.795466
A0A1S3XDD8	staphylococcal nuclease domain-containing protein 1-like	LOC107763958	22648000	18705000	1.2108	1
A0A1S3XDE0	serine/threonine-protein kinase MARK2-like	LOC107763859	5.68737e+07	49336000	1.15278	0.399764
A0A1S3XDG5	glutamyl-tRNA(Gln) amidotransferase subunit A, chloroplastic/mitochondrial-like	LOC107763882	1.49963e+07	24861500	0.603195	0.0575804
A0A1S4ASZ7	N-alpha-acetyltransferase 15, NatA auxiliary subunit-like	LOC107801100	24492000	1.99557e+07	1.22732	0.0978104
A0A1S3XDU6	pentatricopeptide repeat-containing protein At5g46580, chloroplastic-like	LOC107763956	8.99183e+07	9.82003e+07	0.915662	0.201381
A0A1S3XDX1	transmembrane protein DDB_G0273707/DDB_G0273361-like	LOC107763980	6.08183e+07	5.41353e+07	1.12345	0.30954
A0A1S4AKB5	Histone H4	LOC107798555	5591200000	5333600000	1.0483	0.618017
A0A1S3XI19	mitochondrial import receptor subunit TOM20	LOC107765437	4872500	5.04333e+06	0.966127	0.722505
A0A1S3XE25	eukaryotic initiation factor 4A-14	LOC107764101	3495500000	3.58573e+09	0.974835	0.231573
A0A1S3XE58	protein NUCLEAR FUSION DEFECTIVE 4-like	LOC107764082	4.52637e+07	4.90977e+07	0.921911	0.484158
A0A1S3XEK0	Glutamine amidotransferase	LOC107764380	4.30053e+07	4.24373e+07	1.01338	0.914485
A0A1S3XEK9	23 kDa subunit of oxygen evolving system of photosystem II	LOC107764259	6.63693e+07	79612000	0.83366	0.0687557
A0A1S3XEM4	heat shock 70 kDa protein, mitochondrial-like	LOC107764273	29095000	22422000	1.29761	0.259242
A0A1S3XEN9	probable acyl-CoA dehydrogenase IBR3	LOC107764289	1.04707e+08	8.84563e+07	1.18371	0.0569476
A0A1S3XEQ3	thylakoid lumenal 15 kDa protein 1, chloroplastic-like	LOC107764296	5.64733e+08	496680000	1.13702	0.137295
A0A1S3XES7	60S ribosomal protein L12-like	LOC107764287	1.36523e+09	1.89557e+09	0.720224	0.0612919
A0A1S4D9R6	Reticulon-like protein	LOC107827488	96681000	9.93607e+07	0.973031	0.850455
A0A1S3XEX8	uncharacterized protein LOC107764385	LOC107764385	8.34487e+07	9.25643e+07	0.901521	0.418231
A0A1S3XXW4	60S ribosomal protein L18a-like protein	LOC107770045	1.36377e+07	9.44357e+06	1.44412	0.0960187
A0A1S3XF03	Beta-ketoacyl-[acyl-carrier-protein] synthase I	LOC107764303	7.35597e+07	7.93117e+07	0.927476	0.476192
A0A1S3XF65	Lactoylglutathione lyase	LOC107764558	3.33527e+07	3.09723e+07	1.07685	0.343528
A0A1S3XFF8	3-oxoacyl-[acyl-carrier-protein] reductase	LOC107764635	2.61517e+08	2.78703e+08	0.938333	0.0717883
A0A1S3XG50	uncharacterized protein LOC107764684 isoform X3	LOC107764684	2.45243e+07	2.35113e+07	1.04309	0.725665
A0A1S3XFL7	S-adenosylmethionine synthase	LOC107764500	2.62377e+07	3.24883e+07	0.807603	0.30305
A0A1S4BUD6	FAD synthase-like	LOC107811999	3.50997e+06	3.93257e+06	0.892538	0.487662
A0A1S3XZN7	eukaryotic peptide chain release factor subunit 1-3-like	LOC107770602	47216000	62721000	0.752794	0.0558352
A0A1S3ZU65	Non-specific serine/threonine protein kinase	LOC107790535	8.50613e+06	8.37947e+06	1.01512	0.886536
A0A1S3XFX9	plasma membrane-associated cation-binding protein 1-like	LOC107764656	2.36217e+07	2.20773e+07	1.06995	0.166303
A0A1S3XFY3	uncharacterized protein At5g01610-like	LOC107764662	2.35867e+07	1.66187e+07	1.41929	0.070258
A0A1S3XG82	glycine-rich protein 3 short isoform-like	LOC107764784	8.21863e+06	9.10563e+06	0.902588	0.356788
A0A1S3XQ86	beta-xylosidase/alpha-L-arabinofuranosidase 2-like	LOC107767521	2.34753e+07	29395000	0.798617	0.24946
A0A1S4CG87	uncharacterized protein LOC107818673 isoform X2	LOC107818673	6.99113e+07	5.34357e+07	1.30833	0.0626127
A0A1S3XGH0	uncharacterized protein LOC107764953	LOC107764953	188760000	149630000	1.26151	0.0620166
A0A1S3XGI8	Enhancer of polycomb-like protein	LOC107764933	2.79287e+08	2.89417e+08	0.964999	0.578696
A0A1S3XGK4	heat shock cognate protein 80-like	LOC107764955	192090000	182750000	1.05111	0.521663
A0A1S3XGM0	triosephosphate isomerase, chloroplastic-like	LOC107764979	1.16047e+08	131460000	0.882753	0.210703
A0A1S4BLB6	uncharacterized protein LOC107809488	LOC107809488	6.89173e+06	7221200	0.954375	0.662346
A0A1S3XGZ1	TPR repeat-containing thioredoxin TDX-like isoform X2	LOC107765036	1.89807e+07	17449000	1.08778	0.696226
A0A1S3XGU4	hsp70-Hsp90 organizing protein 2-like	LOC107764856	66847000	7.21413e+07	0.926612	0.157801
A0A1S4DHK8	exosome complex exonuclease RRP44 homolog A-like	LOC107829893	8.96583e+06	7580450	1.18276	0.324853
A0A1S3XGY0	probable plastid-lipid-associated protein 11	LOC107765124	9.42113e+07	8.26997e+07	1.1392	0.0743536
A0A1S3XHC9	Isoleucyl-tRNA synthetase	LOC107765258	1.08863e+08	1.09253e+08	0.99643	0.941861
A0A1S3XHF5	S-adenosylmethionine synthase	LOC107765217	31652000	2.96113e+07	1.06892	0.619891
A0A1S3XHG4	phosphoglucomutase, cytoplasmic-like	LOC107765291	3.48003e+07	41858000	0.83139	0.328838
A0A1S3XHG5	cyclase-associated protein 1-like	LOC107765227	1.62347e+07	1.66513e+07	0.974977	0.806626
A0A1S4AFB0	splicing factor 3A subunit 3-like	LOC107796993	20241000	14157500	1.4297	0.291562
A0A1S3XHL4	thylakoid lumenal 15 kDa protein 1, chloroplastic-like	LOC107765234	66639000	71481500	0.932255	0.758509
A0A1S4BEK5	uncharacterized protein LOC107807417	LOC107807417	63813000	65448000	0.975018	0.639356
A0A1S4ALW2	UPF0051 protein ABCI8, chloroplastic-like	LOC107799048	4532950	8832300	0.513224	1
A0A1S4C0G6	protein NUCLEAR FUSION DEFECTIVE 4-like	LOC107813852	1.22697e+07	8993800	1.36424	0.0620694
A0A1S4BDY5	T-complex protein 1 subunit delta	LOC107807204	3.17277e+08	3.10227e+08	1.02273	0.711981
A0A1S3XI79	60S ribosomal protein L5-like	LOC107765428	1.16717e+07	11161600	1.0457	0.489415
A0A1S3XIA7	Ribosomal protein L15	LOC107765511	4.86597e+08	5.03937e+08	0.965591	0.554523
A0A1S4ABU7	triphosphate tunel metalloenzyme 3-like	LOC107795813	5664500	5.28333e+06	1.07215	0.536203
A0A1S3YPT1	RNA-binding protein 2-like isoform X1	LOC107778330	121850000	1.32223e+08	0.921547	0.368403
A0A1S3XIQ5	H/ACA ribonucleoprotein complex subunit 4-like	LOC107765583	5.65113e+07	63252000	0.893432	0.268166
A0A1S3XIQ8	epidermis-specific secreted glycoprotein EP1-like	LOC107765691	5.47127e+07	5.04453e+07	1.08459	0.57026
Q76KA9	Nitrite reductase	nii4	97943000	1.02136e+08	0.95895	0.71322
A0A1S3XIW7	CSC1-like protein ERD4	LOC107765699	3.38397e+07	3.35857e+07	1.00756	0.958351
A0A1S3XIZ8	Ribosomal protein	LOC107765506	1.04918e+07	1.04973e+07	0.999476	0.995378
A0A1S3XJ11	GrpE protein homolog	LOC107765781	30212000	35600000	0.848652	0.282883
A0A1S3YEJ1	equilibrative nucleotide transporter 1-like	LOC107775438	1.42507e+07	1.26363e+07	1.12775	0.222637
A0A1S3XJ19	xanthoxin dehydrogenase-like	LOC107765743	2.30553e+07	2.53727e+07	0.908668	0.653738
A0A1S3XJ89	miraculin-like	LOC107765744	2.72357e+08	2.50253e+08	1.08832	0.336732
A0A1S3XJE9	peptidyl-prolyl cis-trans isomerase CYP37, chloroplastic-like isoform X2	LOC107765860	7.78227e+06	8284000	0.939433	0.601945
Q5R216	Myosin XI	Ntmy170	49654000	4.89093e+07	1.01523	0.91635
A0A1S3XJB3	Glutaredoxin-dependent peroxiredoxin	LOC107765881	4.61197e+07	3.93287e+07	1.17267	0.217686
A0A1S3XJD3	PSI-F	LOC107765837	509800000	522870000	0.975003	0.748396
A0A1S3XJD7	selenium-binding protein 1-like	LOC107765905	2.35933e+07	25316000	0.931953	0.505841
E5L8B6	Plastid thioredoxin F	LOC107803208	3.05053e+08	3.41787e+08	0.892526	0.119688
A0A1S3XJF1	lysosomal Pro-X carboxypeptidase-like	LOC107765654	1.91023e+07	19848000	0.962431	0.592637
A0A1S3XJF2	glycerate dehydrogenase	LOC107765918	832630000	6.49193e+08	1.28256	0.160293
A0A1S4ARB4	putative PAP-specific phosphatase, mitochondrial	LOC107800458	1.97853e+07	2.37247e+07	0.833956	0.120997
A0A1S3XJK0	40S ribosomal protein S27	LOC107765692	1.50897e+08	1.54323e+08	0.977796	0.822162
A0A1S3XJL8	aspartic proteinase nepenthesin-2-like	LOC107765921	3.85873e+07	3.04383e+07	1.26772	0.0529193
E2F3S9	G-strand specific single-stranded telomere-binding protein 2	GTBP2	4468850	4.04513e+06	1.10475	0.493108
A0A1S4B7M6	T-complex protein 1 subunit zeta 1	LOC107805339	216190000	2.23467e+08	0.967437	0.367148
A0A1S3XJT2	xanthoxin dehydrogenase-like	LOC107765752	2.16987e+07	2.26383e+07	0.958492	0.516249
A0A1S3XJX0	Eukaryotic translation initiation factor 3 subunit F	LOC107765783	1.48117e+08	1.56163e+08	0.948473	0.431736
A0A1S3XJZ1	Plasma membrane ATPase	LOC107765797	1.98353e+08	1.85943e+08	1.06674	0.152071
A0A1S4D6B9	uncharacterized protein LOC107826425 isoform X1	LOC107826425	2.40423e+07	2.13343e+07	1.12693	0.316611
A0A1S3XK44	uncharacterized protein At4g15545-like	LOC107766011	270360000	2.79927e+08	0.965824	0.495068
A0A1S3XKB8	protein TIC110, chloroplastic-like isoform X2	LOC107766127	1162200000	1.25273e+09	0.927731	0.0901911
A0A1S3ZLM0	coatomer subunit beta-1-like	LOC107788062	15366000	1.24537e+07	1.23385	0.182465
A0A1S4A6J2	Peroxidase	LOC107794292	2.72453e+08	3.01523e+08	0.90359	0.161238
A0A1S3XKB9	OMPdecase	LOC107765924	1.17493e+08	114144000	1.02934	0.802325
A0A1S4A0B3	cytochrome b-c1 complex subunit 8-like	LOC107792330	2.30917e+07	18051000	1.27925	0.0500207
A0A1S3XKF1	3-isopropylmalate dehydratase small subunit 3-like	LOC107766175	1.95917e+08	2.11073e+08	0.928192	0.190041
Q9SMB6	Phragmoplastin	phragmoplastin	115470000	1.18587e+08	0.973718	0.303447
A0A1S3XKL8	Eukaryotic translation initiation factor 3 subunit L	LOC107766223	1.00599e+08	8.97647e+07	1.12069	0.111529
A0A1S3XKM5	Peptide deformylase	LOC107766294	6.14837e+07	6.96213e+07	0.883115	0.325803
A0A1S3XKN4	LOW QUALITY PROTEIN: histone H1-like	LOC107766305	2.43567e+08	2.58063e+08	0.943825	0.541597
A0A1S4AF47	uncharacterized protein LOC107796979 isoform X2	LOC107796979	5955400	6392400	0.931638	0.778173
Q67BD0	Heat shock protein 70-3	HSP70-3	1.60833e+10	1.65967e+10	0.96907	0.404267
A0A1S3XL56	maf-like protein DDB_G0281937 isoform X5	LOC107766389	8310200	8.17397e+06	1.01667	0.937586
Q6T7F3	Amidophosphoribosyltransferase	purF	47306000	42732000	1.10704	0.33326
A0A1S3XL99	heat shock 70 kDa protein 15-like	LOC107766483	2.03583e+07	19362500	1.05143	0.715419
A0A1S3XLB2	reticuline oxidase-like protein	LOC107766440	18139000	18069000	1.00387	0.973485
A0A1S3XLI2	Lysine--tRNA ligase	LOC107766274	2.38657e+08	272430000	0.876029	0.0536663
A0A1S3XLJ2	probable receptor-like protein kinase At5g47070	LOC107766285	8737400	7064600	1.23679	0.0515147
A0A1S3XLL1	phosphoglucan phosphatase LSF1, chloroplastic-like	LOC107766450	15904000	13276000	1.19795	1
A0A1S3XLN6	Coatomer subunit beta	LOC107766461	8.66183e+06	1.15855e+07	0.747646	0.226509
A0A1S3XLS3	oxygen-evolving enhancer protein 1, chloroplastic-like isoform X3	LOC107766588	1.25477e+09	1.22757e+09	1.02216	0.742144
A0A1S3XLX4	fruit protein pKIWI502-like	LOC107766402	6.38287e+08	6.12793e+08	1.0416	0.0974309
A0A1S4A837	enhancer of mRNA-decapping protein 4-like	LOC107794736	5.45527e+07	4.95777e+07	1.10035	0.23835
A0A1S4A475	Cleavage and polyadenylation specificity factor subunit 2	LOC107793580	90053000	8.21267e+07	1.09651	0.406071
A0A1S3XMC0	pantothenate kinase 2	LOC107766785	5.89127e+07	55555000	1.06044	0.636892
A0A1S3XMD5	ATP citrate synthase	LOC107766682	762620000	6.84987e+08	1.11334	0.132054
A0A1S3ZLQ6	transmembrane protein 205-like	LOC107788056	29180000	2.93963e+07	0.992641	0.916067
A0A1S4BZ69	4-hydroxy-tetrahydrodipicolinate reductase 1, chloroplastic-like	LOC107813436	117897000	1.07024e+08	1.1016	0.365883
A0A1S3XMU0	Coproporphyrinogen oxidase	LOC107766888	606180000	656960000	0.922705	0.314264
A0A1S3YEW7	UDP-D-apiose/UDP-D-xylose synthase 2-like	LOC107775473	188590000	2.01627e+08	0.935343	0.140342
A0A1S4D4H2	Protein-synthesizing GTPase	LOC107825776	2.01117e+08	1.76247e+08	1.14111	0.18713
A0A1S3XN70	aspartic proteinase A1-like isoform X2	LOC107766898	1.11988e+08	131740000	0.850066	0.100336
A0A1S3XN09	Probable alanine--tRNA ligase, chloroplastic	LOC107766724	1.20697e+07	10424500	1.15782	0.492736
A0A1S3XNA5	elongation factor 1-gamma 2-like isoform X2	LOC107766924	1.58457e+09	1.65267e+09	0.958794	0.36031
A0A1S4BVK7	AP-2 complex subunit mu isoform X2	LOC107812365	16661000	1.22007e+07	1.36558	0.065295
A0A1S4DP61	uncharacterized protein LOC107831931	LOC107831931	1.32347e+07	10622100	1.24596	0.10967
A0A1S3XNK4	uncharacterized protein LOC107766858	LOC107766858	7.53673e+07	6.87503e+07	1.09625	0.11727
A0A1S3XNP1	polyubiquitin 11-like	LOC107766892	1.11023e+08	1.21597e+08	0.913046	0.532985
A0A1S4DMU8	uncharacterized protein LOC107831488	LOC107831488	17978000	1.64063e+07	1.0958	0.781597
A0A1S3XP71	Glyceraldehyde-3-phosphate dehydrogenase	LOC107767301	1.06454e+09	1.16306e+09	0.915292	0.433474
A0A1S4C2P9	ABC transporter F family member 5-like	LOC107814438	9366400	1.46827e+07	0.637922	0.0684751
A0A1S4AE48	thylakoid membrane protein ssl2009-like	LOC107796677	133730000	134360000	0.995311	0.976158
A0A1S4B2L1	Threonine synthase	LOC107803812	3.77963e+08	3.24517e+08	1.1647	0.0645656
A0A1S4AUF0	Eukaryotic translation initiation factor 3 subunit E	LOC107801330	143920000	128020000	1.1242	0.150118
A0A1S3XPN7	subtilisin-like protease SBT1.9	LOC107767414	5.76457e+07	6.67263e+07	0.863912	0.470222
A0A1S4CT71	Guanosine nucleotide diphosphate dissociation inhibitor	LOC107822292	24218500	2.75937e+07	0.877683	0.695696
A0A1S3ZGA0	6-phosphofructo-2-kinase/fructose-2, 6-bisphosphatase-like	LOC107786367	48551000	5.62063e+07	0.863799	0.328124
A0A1S3XPU3	Protein-serine/threonine phosphatase	LOC107767270	15078400	2.01427e+07	0.74858	0.212239
Q8S9G3	Putative 16kDa membrane protein	LOC107784985	1.88677e+09	2.32587e+09	0.81121	0.0625979
A0A1S3XPX1	isoflavone reductase-like protein	LOC107767471	69603000	75108000	0.926706	0.173888
A0A1S4B3D6	uncharacterized protein LOC107804126	LOC107804126	2.46423e+07	27265000	0.903808	0.583877
A0A1S4BUV2	putidaredoxin-like	LOC107812133	2.16957e+07	2.00647e+07	1.08129	0.249443
A0A1S4ACV6	developmentally-regulated G-protein 3-like	LOC107796147	1.75487e+07	13674000	1.28336	0.393408
A0A1S3XQ32	histone-lysine N-methyltransferase setd3-like	LOC107767517	1.41537e+08	1.61737e+08	0.875106	0.254289
A0A1S3XQ62	Fructose-bisphosphate aldolase	LOC107767559	8.06443e+09	6531500000	1.2347	0.0792875
A0A1S3XQ81	trafficking protein particle complex subunit 2-like protein	LOC107767365	4804900	3916500	1.22684	0.239934
A0A1S3XQ99	CBS domain-containing protein CBSX3, mitochondrial-like	LOC107767529	878890000	913730000	0.961871	0.559105
A0A1S3XQA4	Coatomer subunit delta	LOC107767589	1.97727e+07	1.90197e+07	1.03959	0.781769
A0A1S3XQI3	uncharacterized protein LOC107767606	LOC107767606	56105000	57880000	0.969333	0.858495
A0A1S3XQI4	60S ribosomal protein L3-2	LOC107767586	214020000	258400000	0.828251	0.0583692
A0A1S3XQS5	nuclear pore complex protein NUP98A-like	LOC107767733	4.28697e+06	3811350	1.12479	0.245981
A0A1S3XQV7	Thiamine-phosphate pyrophosphorylase	LOC107767671	6.95737e+06	5844200	1.19047	0.21531
A0A1S4APQ5	dehydrogenase/reductase SDR family member 7-like isoform X2	LOC107800113	9.64823e+06	11044000	0.873618	0.160943
A0A1S3ZPV7	Eukaryotic translation initiation factor 3 subunit K	LOC107789133	6.71037e+07	7.04187e+07	0.952924	0.479605
A0A1S4CLK3	ubiquitin-conjugating enzyme E2 7-like	LOC107820117	8.12803e+06	7.83513e+06	1.03738	0.81247
A0A1S3XRI1	NADP-dependent D-sorbitol-6-phosphate dehydrogenase-like	LOC107767965	25116500	39139000	0.641726	1
A0A1S3XRI8	L-ascorbate oxidase homolog	LOC107767898	101106000	139610000	0.724203	0.0591731
A0A1S3XRJ7	chaperonin CPN60-like 2, mitochondrial	LOC107767906	2.78777e+07	23642500	1.17913	0.424296
A0A1S3XRJ9	Reticulon-like protein	LOC107767738	6.26627e+07	62833000	0.997289	0.955237
A0A1S3XRK1	ribonuclease J-like	LOC107767987	6.10583e+07	62158000	0.982309	0.888333
A0A1S3XRL1	protein Iojap, chloroplastic-like	LOC107767994	10807550	18788000	0.575237	0.115453
A0A1S3XRM3	oxygen-evolving enhancer protein 3-2, chloroplastic-like	LOC107767928	6.15917e+08	552880000	1.11402	0.216683
A0A1S3XRN0	Photosystem II reaction center Psb28 protein	LOC107768014	6.53073e+07	6.96567e+07	0.93756	0.5993
A0A1S3XRS7	50S ribosomal protein L22, chloroplastic	LOC107767990	85222000	9.11387e+07	0.935081	0.455958
A0A1S3XRX3	NAD(P)H-quinone oxidoreductase subunit U, chloroplastic-like	LOC107768034	3.23173e+08	3.35423e+08	0.963479	0.506498
A0A1S3XRZ3	Phosphate transporter	LOC107768048	8.30387e+06	9.80423e+06	0.846967	0.309502
A0A1S3XS26	Lactoylglutathione lyase	LOC107767887	8.54313e+08	7.93403e+08	1.07677	0.306129
A0A1S4CM36	Small nuclear ribonucleoprotein Sm D1	LOC107820528	75190000	8.05743e+07	0.933176	0.728693
A0A1S3Y2X6	protein TRI1-like	LOC107771590	5.36493e+07	5.78303e+07	0.927702	0.217199
A0A1S3XS72	uncharacterized methyltransferase At2g41040, chloroplastic-like	LOC107768213	48746000	31777000	1.534	0.0779776
A0A1S3XS80	Acetyltransferase component of pyruvate dehydrogenase complex	LOC107768212	4.98147e+07	4.12543e+07	1.2075	0.0996066
A0A1S3XS90	bifunctional dethiobiotin synthetase/7,8-diamino-pelargonic acid aminotransferase, mitochondrial-like isoform X1	LOC107768222	1.15107e+07	13648000	0.843396	0.102328
A0A1S3XSC6	Hydroxymethylbilane synthase	LOC107767993	7396600	8357300	0.885047	0.309404
A0A1S3XSG1	3-dehydroquinate synthase homolog	LOC107768227	3.81357e+07	34174500	1.11591	0.403434
A0A1S3XSK8	oxysterol-binding protein-related protein 3A-like	LOC107768322	3.71783e+07	5.24247e+07	0.709176	0.147788
A0A1S3XSM1	uncharacterized protein LOC107768083	LOC107768083	2.98253e+07	2.59927e+07	1.14745	0.43749
A0A1S3XSM8	erlin-2-B-like	LOC107768286	5.16917e+07	47975000	1.07747	0.38872
A0A1S3XSN3	signal recognition particle 43 kDa protein, chloroplastic-like	LOC107768293	9.17433e+06	12025900	0.762881	0.293508
A0A1S3XSQ4	Succinate--CoA ligase [ADP-forming] subunit beta, mitochondrial	LOC107768302	2.49847e+07	19606000	1.27434	0.08032
A0A1S3Z316	ultraviolet-B receptor UVR8-like	LOC107782456	2.96713e+07	3.99943e+07	0.741888	0.331338
A0A1S3XSW1	UDP-sulfoquinovose synthase, chloroplastic-like	LOC107768419	35685000	3.25633e+07	1.09586	0.420547
A0A1S4DCH4	caffeoylshikimate esterase-like	LOC107828263	4.51763e+07	29377500	1.53779	0.491352
A0A1S3XT52	Signal peptidase I	LOC107768262	8.93873e+07	9.05747e+07	0.986891	0.901531
A0A1S3XT86	NPL4-like protein 1	LOC107768545	2.82123e+07	31316000	0.900892	0.384104
A0A1S3XTA8	Proteasome subunit alpha type	LOC107768309	310920000	298510000	1.04157	0.10647
A0A1S3XTB8	heat shock cognate 70 kDa protein 2-like	LOC107768506	7175400	8293000	0.865236	0.505601
A0A1S3XTF3	40S ribosomal protein S7	LOC107768552	9.62277e+08	1.11327e+09	0.864372	0.124604
U3PLK3	Leucine aminopeptidase	lap2	2.18837e+08	2.13663e+08	1.02421	0.737699
A0A1S3Z3I1	ylmG homolog protein 1-2, chloroplastic-like	LOC107782601	40814500	47382000	0.861393	1
A0A1S3XTV1	phosphoethanolamine N-methyltransferase-like	LOC107768744	38580000	37358000	1.03271	0.676889
A0A1S3XTW0	Carboxypeptidase	LOC107768692	4.61017e+07	45008000	1.0243	0.802567
A0A1S3Y915	uncharacterized protein LOC107773633	LOC107773633	32445500	43717000	0.742171	1
A0A1S4D8G3	LRR receptor-like serine/threonine-protein kinase GSO1	LOC107827143	1.01789e+08	9.49563e+07	1.07196	0.352092
A0A1S4BYM1	protein SLOW GREEN 1, chloroplastic-like	LOC107813268	12331000	12677000	0.972706	0.865684
A0A1S3XU16	calcium-binding allergen Ole e 8-like	LOC107768745	7.48523e+07	78619000	0.95209	0.686143
A0A1S4DDA2	60S ribosomal protein L13a-4-like	LOC107828558	32928000	4.52887e+07	0.727069	0.180113
A0A1S3XU57	Carbonic anhydrase	LOC107768773	1.67663e+08	1.44733e+08	1.15843	0.352698
A0A1S4CLS2	branched-chain-amino-acid aminotransferase-like protein 1	LOC107820407	170590000	1.61913e+08	1.05359	0.753286
A0A1S3XU77	heat shock cognate protein 80-like	LOC107768797	6.84897e+09	7193000000	0.952171	0.116206
A0A1S4DCB9	60S ribosomal protein L35a-3-like	LOC107828320	1.91593e+08	228590000	0.838153	0.32119
A0A1S3ZVE8	cell division cycle protein 48 homolog	LOC107790858	20192000	1.92617e+07	1.0483	0.644792
A0A1S3XUC9	copper transport protein ATX1-like	LOC107768675	1.84397e+07	1.44657e+07	1.27472	0.221451
A0A1S4BKG8	uncharacterized protein LOC107809238	LOC107809238	2.04113e+07	24975000	0.817271	0.244562
A0A1S3XUG0	PSI subunit V	LOC107768924	554920000	4.85867e+08	1.14212	0.508908
A0A1S4A416	14-3-3 protein 9-like	LOC107793523	8.71367e+07	7.55453e+07	1.15344	0.127939
A0A1S3XUJ1	PLASMODESMATA CALLOSE-BINDING PROTEIN 3-like	LOC107768893	1.17253e+07	7.86017e+06	1.49174	0.0924319
A0A1S4BFK7	fructokinase-like 2, chloroplastic	LOC107807745	17787500	1.84983e+07	0.961573	0.687498
Q84QE6	PSI-K	LOC107806511	1.64687e+09	1.79093e+09	0.919558	0.275112
A0A1S3XUP9	uncharacterized protein LOC107768935	LOC107768935	56894000	6.82717e+07	0.833347	0.282914
A0A1S4BNM9	Elongation factor G, mitochondrial	LOC107810234	2.19237e+07	1.71537e+07	1.27807	0.179116
A0A1S3XUQ9	uncharacterized protein LOC107768943	LOC107768943	1.05391e+07	10367000	1.0166	0.86617
A0A1S3XUS7	uncharacterized protein LOC107769043 isoform X2	LOC107769043	2.37133e+07	2.44047e+07	0.971672	0.798798
A0A1S3XUT0	cytochrome b5-like	LOC107768957	1.02883e+07	8.66537e+06	1.18729	0.388654
A0A1S3XUT6	30S ribosomal protein S1 homolog A-like	LOC107768976	2.96803e+07	28876000	1.02785	0.714735
A0A1S3XUT7	ruBisCO large subunit-binding protein subunit alpha-like	LOC107769050	96339000	9.20487e+07	1.04661	0.592067
A0A1S3XUV5	endoplasmin homolog	LOC107769069	9.28893e+06	1.08383e+07	0.85705	0.176534
A0A1S3XUV8	GDSL esterase/lipase At1g28590-like	LOC107768840	85593000	8.63307e+07	0.991455	0.889342
A0A1S4BMA3	probable signal peptidase complex subunit 2	LOC107809796	7.30263e+07	6.69157e+07	1.09132	0.512675
A0A1S3XV77	nuclear pore complex protein NUP62-like	LOC107768938	8544550	8378300	1.01984	0.856537
A0A1S3XVA1	splicing factor 3B subunit 1-like	LOC107769132	3.51823e+07	3.25213e+07	1.08182	0.672174
A0A1S4AAP6	glutamyl-tRNA(Gln) amidotransferase subunit A-like isoform X2	LOC107795571	2.23627e+07	17486000	1.27889	0.087548
A0A1S3XVH1	Ribonuclease	LOC107769187	4.50267e+07	55104000	0.817122	0.211347
A0A1S4D220	glycine-rich RNA-binding protein RZ1C-like isoform X1	LOC107825054	1.37547e+07	1.01524e+07	1.35481	0.17398
A0A1S4AXX4	mitochondrial amidoxime-reducing component 1-like	LOC107802513	8784150	10437650	0.841583	1
A0A1S3XVQ4	enoyl-[acyl-carrier-protein] reductase [NADH] 2, chloroplastic-like	LOC107769328	7357650	7102400	1.03594	1
Q5DJV4	Fas-associated factor-like protein (Fragment)		7.27797e+06	6.55893e+06	1.10963	0.446933
A0A1S3XVT6	cytochrome b6	LOC107769160	1.47543e+10	1.47483e+10	1.00041	0.992137
A0A1S3XWI1	Lactoylglutathione lyase	LOC107769364	20303000	23142000	0.877323	1
A0A1S3XW02	Alpha-galactosidase	LOC107769425	22271000	2.54363e+07	0.875559	0.328032
A0A1S3XW04	uncharacterized protein LOC107769423	LOC107769423	6.58303e+06	6.35593e+06	1.03573	0.707518
A0A1S4D5G3	ribose-phosphate pyrophosphokinase 4-like	LOC107826214	3.14947e+07	32831000	0.959297	0.810978
A0A1S3XW44	GDSL esterase/lipase APG-like	LOC107769403	6.07127e+08	5.58623e+08	1.08683	0.149899
A0A1S3ZD72	uncharacterized protein LOC107785539	LOC107785539	1.69447e+07	2.04297e+07	0.829415	0.380044
A0A1S3XW73	uncharacterized protein LOC107769424 isoform X1	LOC107769424	2.08687e+08	1.98117e+08	1.05335	0.566295
A0A1S3XWA6	Peptidyl-prolyl cis-trans isomerase	LOC107769297	1.53147e+07	1.57793e+07	0.970552	0.889746
A0A1S3XYE9	Tryptophanyl-tRNA synthetase	LOC107770201	1.13275e+07	1.06628e+07	1.06233	0.677588
A0A1S4B9B5	3-oxo-Delta(4,5)-steroid 5-beta-reductase-like	LOC107805824	7119600	6.50307e+06	1.09481	0.457442
A0A1S3XWH6	5-methylthioadenosine/S-adenosylhomocysteine nucleosidase	LOC107769361	127620000	121580000	1.04968	0.543909
A0A1S3XWM6	(-)-isopiperitenol/(-)-carveol dehydrogenase, mitochondrial-like	LOC107769567	1.77663e+07	1.64473e+07	1.0802	0.569821
A0A1S3XWN7	uncharacterized protein LOC107769629	LOC107769629	1.10433e+08	93821000	1.17706	0.147893
A0A1S4D0P0	transmembrane protein 87A-like	LOC107824596	45799000	4.91337e+07	0.932131	0.465218
A0A1S4B629	(S)-coclaurine N-methyltransferase-like	LOC107804877	1.24443e+07	1.00743e+07	1.23526	0.224697
A0A1S3XWS4	GDT1 family protein	LOC107769454	4.65187e+07	4.74897e+07	0.979553	0.928709
A0A1S3XWU4	uncharacterized protein LOC107769471	LOC107769471	1942100000	1.97913e+09	0.981288	0.747027
A0A1S3XX03	31 kDa ribonucleoprotein, chloroplastic	LOC107769683	7.62667e+08	6.87053e+08	1.11005	0.0935093
A0A1S3XX96	probable glucan 1,3-alpha-glucosidase	LOC107769613	90740000	84063000	1.07943	0.348466
A0A1S3ZTJ9	Chorismate synthase	LOC107790266	612070000	6.49307e+08	0.942652	0.17158
A0A1S4BEY9	Histone H2A	LOC107807559	23837000	16014000	1.48851	0.422454
A0A1S3XXN3	receptor-like protein 12 isoform X1	LOC107769731	1.31657e+08	1.30993e+08	1.00506	0.9369
A0A1S3XXQ5	60S ribosomal protein L8-like	LOC107769978	154620000	1.84817e+08	0.836613	0.0778552
A0A1S3XXR9	Transmembrane 9 superfamily member	LOC107769928	6502500	5.95863e+06	1.09127	0.434813
A0A1S3XXU1	casein kinase II subunit alpha-like isoform X1	LOC107770013	5941600	6.84643e+06	0.867839	0.162767
A0A1S3XXV7	WW domain-binding protein 2-like	LOC107769958	4.57243e+07	45623000	1.00222	0.970624
A0A1S4B8Y3	Pyridoxal phosphate homeostasis protein	LOC107805770	45908000	3.08173e+07	1.48968	0.0524412
A0A1S3XXZ8	mannose-1-phosphate guanylyltransferase 1-like	LOC107770019	3.20097e+08	331570000	0.965397	0.584637
A0A1S4BPK2	Chalcone-flavonone isomerase family protein	LOC107810515	5982200	4869400	1.22853	0.272871
A0A1S3XY51	chaperonin CPN60-2, mitochondrial	LOC107770118	1.37203e+07	15642000	0.877147	0.275998
A0A1S3XY62	gamma-soluble NSF attachment protein-like	LOC107770086	1.58263e+07	1.38693e+07	1.1411	0.0708095
A0A1S3XZG8	26S protease regulatory subunit 6B homolog	LOC107770439	114030000	98678000	1.15558	0.15385
A0A1S3XYZ1	COP9 signalosome complex subunit 3-like isoform X2	LOC107770159	1.18467e+07	1.07446e+07	1.10257	0.336092
A0A1S3XYH7	cytochrome c1-2, heme protein, mitochondrial	LOC107770145	23452000	1.97167e+07	1.18945	0.104516
A0A1S4D5M4	probable polygalacturonase	LOC107826279	1.17893e+07	1.16113e+07	1.01533	0.833601
A0A1S3XYP1	serine/arginine-rich splicing factor RS41-like isoform X2	LOC107770246	8643100	6.92573e+06	1.24797	0.0986219
A0A1S3XYP9	nascent polypeptide-associated complex subunit alpha-like protein 2	LOC107770281	8.68563e+06	1.36347e+07	0.637026	0.060618
A0A1S3XYR4	carboxyl-terminal-processing peptidase 1, chloroplastic-like isoform X2	LOC107770295	3.12957e+07	2.88033e+07	1.08653	0.282244
A0A1S3XYS9	protein argonaute 4-like	LOC107770310	6.79877e+07	5.00247e+07	1.35908	0.0705864
A0A1S3XYU0	eukaryotic initiation factor 4A-3	LOC107770285	137570000	1.15777e+08	1.18824	0.129832
A0A1S3XYU8	cytochrome b5-like	LOC107770339	2.01717e+08	193530000	1.0423	0.535699
A0A1S3ZJZ9	Methionine aminopeptidase	LOC107787598	1.27023e+07	12061000	1.05317	0.71591
A0A1S3ZJY3	tubulin-folding cofactor D-like	LOC107787597	5748600	4805300	1.1963	0.266621
A0A1S3XYY2	26S proteasome non-ATPase regulatory subunit 4 homolog	LOC107770355	1.52663e+07	1.69293e+07	0.901768	0.269087
A0A1S4DE96	4-hydroxy-4-methyl-2-oxoglutarate aldolase	LOC107828905	1.34583e+07	1.20433e+07	1.11749	0.307157
A0A1S3XZ08	putative quinone-oxidoreductase homolog, chloroplastic	LOC107770378	3.80613e+08	305410000	1.24624	0.063557
A0A1S4ALC5	probable serine/threonine-protein kinase DDB_G0291350	LOC107798951	28026000	2.34947e+07	1.19287	0.456225
A0A1S3Y0V4	ATP-dependent Clp protease proteolytic subunit	LOC107770894	2.00723e+07	1.65807e+07	1.21059	0.292271
A0A1S3XZ26	Protein DETOXIFICATION	LOC107770411	8.88037e+06	7.64563e+06	1.1615	0.278101
A0A1S4AIX7	clavaminate synthase-like protein At3g21360	LOC107797968	2.13113e+07	1.48927e+07	1.431	0.0543725
A0A1S4CXE8	uncharacterized protein LOC107823533 isoform X2	LOC107823533	1.33073e+07	1.38963e+07	0.957615	0.643713
A0A1S3XZ80	Acetohydroxy-acid synthase small subunit	LOC107770361	6.60083e+07	71512000	0.923039	0.271853
A0A1S3XZB5	Germin-like protein	LOC107770478	1714800000	1702900000	1.00699	0.927282
A0A1S3XZK3	membrane steroid-binding protein 2-like	LOC107770471	16031000	14310000	1.12027	0.565839
A0A1S3XZX0	uncharacterized protein LOC107770682	LOC107770682	15740000	15545000	1.01254	0.85552
A0A1S4CWU8	alpha-1,2-Mannosidase	LOC107823482	14899450	1.24607e+07	1.19572	0.579141
A0A1S3Y027	nucleolin-like	LOC107770526	6.85257e+07	5.40637e+07	1.2675	0.154232
A0A1S3Y035	ribulose bisphosphate carboxylase/oxygenase activase, chloroplastic-like	LOC107770767	202740000	186320000	1.08813	0.234217
A0A1S3Y052	Glutamyl-tRNA synthetase	LOC107770544	10758800	9.67343e+06	1.1122	0.695894
A0A1S3Y055	PSI-F	LOC107770672	1.37417e+09	1.17457e+09	1.16994	0.314673
A0A1S3Y064	ras-related protein RABF2a-like	LOC107770679	13178300	9.94493e+06	1.32513	0.175354
A0A1S3Y081	soluble starch synthase 3, chloroplastic/amyloplastic-like	LOC107770809	48244000	3.67307e+07	1.31345	0.0925749
A0A1S3Y0B8	ABC transporter B family member 28-like isoform X2	LOC107770825	99570000	8.58183e+07	1.16024	0.140055
A0A1S3Y7K6	uncharacterized protein LOC107772973	LOC107772973	7087400	7.36633e+06	0.962134	0.704138
A0A1S3Y0G9	ureidoglycolate hydrolase-like	LOC107770650	72716000	6.65387e+07	1.09284	0.582666
A0A1S3Y0H1	3-ketoacyl-CoA thiolase 2, peroxisomal-like	LOC107770901	67122000	68530000	0.979454	0.852755
A0A1S3YXU7	peptidyl-prolyl cis-trans isomerase CYP71-like	LOC107780916	8115200	7.84013e+06	1.03508	0.648952
A0A1S3Y0T0	indole-3-acetic acid-amido synthetase GH3.6-like	LOC107770902	3.31047e+07	33868000	0.977462	0.871158
A0A1S3Y0T4	elongation factor 2	LOC107770769	1.00896e+10	1.02073e+10	0.988463	0.707621
A0A1S3Y0U6	lysM domain-containing GPI-anchored protein 1-like	LOC107770883	71073000	6.70503e+07	1.05999	0.706919
A5A2F9	Phosphoinositide phospholipase C	LOC107804925	50203000	4.99737e+07	1.00459	0.955301
A0A1S4AXS1	uncharacterized protein LOC107802475	LOC107802475	9.77693e+08	1.06244e+09	0.920237	0.344063
A0A1S3Y108	Histone H2A	LOC107770854	1.19099e+07	1.07534e+07	1.10755	0.653908
A0A1S3Y124	60S acidic ribosomal protein P2-1-like	LOC107770879	2.31397e+08	2.39757e+08	0.965131	0.822109
A0A1S3Y159	D-3-phosphoglycerate dehydrogenase	LOC107771022	48178000	43140000	1.11678	0.705416
A0A1S3Y172	nudix hydrolase 3-like isoform X1	LOC107770936	4.79183e+07	49095000	0.976033	0.711143
A0A1S3Y185	Cellulose synthase	LOC107771167	1.81353e+07	1.24803e+07	1.45311	0.103413
A0A1S4DM58	Eukaryotic translation initiation factor 3 subunit J	LOC107831054	43745000	4.17357e+07	1.04814	0.79177
A0A1S4DNM9	Methyltransferase	LOC107831723	1.75267e+07	2.45437e+07	0.714101	0.131404
A0A1S3Y1D2	subtilisin-like protease SBT1.7	LOC107770994	1.82977e+08	1.79967e+08	1.01673	0.78881
A0A1S4AJI4	ATP-dependent Clp protease ATP-binding subunit ClpA homolog CD4B, chloroplastic-like	LOC107798347	1.06903e+10	1.00729e+10	1.06129	0.14305
A0A1S3Y1H9	ER membrane protein complex subunit 3	LOC107771040	3.00573e+07	3.22287e+07	0.932627	0.29443
A0A1S4D282	protein BTR1-like isoform X2	LOC107825115	4551700	6277100	0.725128	0.106844
A0A1S3Y1L6	cytochrome b561 and DOMON domain-containing protein At3g25290-like	LOC107771081	5.23643e+07	5.43227e+07	0.96395	0.76789
A0A1S3ZDB0	probable ADP-ribosylation factor GTPase-activating protein AGD8	LOC107785612	1.68167e+07	1.94603e+07	0.864151	0.0553064
A0A1S3Y1S2	ran-binding protein 1 homolog c-like	LOC107771336	1.24302e+07	10909300	1.13942	0.468052
A0A1S4CPY5	ras-related protein RABD1	LOC107821208	28939000	24205500	1.19555	0.546883
A0A1S3Y1V3	Hexosyltransferase	LOC107771281	28505000	30881000	0.923059	1
A0A1S3YLM2	UDP-glucose 6-dehydrogenase	LOC107777397	7.45447e+07	8.44143e+07	0.883081	0.144097
A0A1S3Y268	omega-amidase, chloroplastic-like	LOC107771474	1.32787e+08	1.17003e+08	1.1349	0.105575
A0A1S3Y274	protein SLOW GREEN 1, chloroplastic-like	LOC107771396	244320000	182980000	1.33523	0.0632048
A0A1S3Y286	ATP-dependent Clp protease proteolytic subunit	LOC107771248	3.40677e+07	3.81253e+07	0.89357	0.57369
A0A1S3Y296	outer envelope pore protein 24B, chloroplastic-like	LOC107771415	153620000	1.33193e+08	1.15336	0.131881
A0A1S4A5P3	WD repeat-containing protein VIP3-like	LOC107793953	1.45423e+07	1.45097e+07	1.00225	0.9833
A0A1S3Y2I1	Fructose-bisphosphate aldolase	LOC107771489	8.51277e+09	9.84487e+09	0.864691	0.132475
A0A1S3Y2L3	Peptidylprolyl isomerase	LOC107771513	539560000	5.20253e+08	1.03711	0.316799
A0A1S3Y2L8	alpha-xylosidase 1-like	LOC107771561	382950000	3.89343e+08	0.983579	0.821293
A0A1S3ZQH2	protein argonaute 1-like	LOC107789474	3.74383e+07	2.79003e+07	1.34186	0.0514641
A0A1S3Y2R6	Protein disulfide-isomerase	LOC107771549	2.68673e+08	3.04677e+08	0.881831	0.0660885
A0A1S3Y2X0	Serine hydroxymethyltransferase	LOC107771579	1.29793e+08	1.09097e+08	1.18971	0.0512497
A0A1S3YIK6	GDSL esterase/lipase At3g48460-like	LOC107776692	6.88177e+06	8.63127e+06	0.797307	0.224459
A0A1S3Y566	DCC family protein At1g52590, chloroplastic-like	LOC107772407	7806900	5708600	1.36757	0.130196
A0A1S3Y351	RNA-binding protein 2-like	LOC107771652	97096000	98663000	0.984118	0.638796
A0A1S3Y352	uncharacterized protein LOC107771658 isoform X1	LOC107771658	1.16423e+07	1.08907e+07	1.06901	0.356957
A0A1S3Y367	Formylglycinamide ribonucleotide amidotransferase	LOC107771670	374510000	3.50593e+08	1.06822	0.157193
A0A1S3Y381	stress protein DDR48-like	LOC107771681	4.62273e+09	4.83787e+09	0.955531	0.588121
A0A1S3Y3A2	eukaryotic translation initiation factor-like	LOC107771688	9.98497e+07	95481000	1.04575	0.334225
A0A1S4B1L7	OTU domain-containing protein 6B-like	LOC107803596	1.49153e+07	1.95393e+07	0.763349	0.145147
A0A1S3Y3C4	5-methylthioadenosine/S-adenosylhomocysteine nucleosidase 2-like	LOC107771706	135780000	152710000	0.889136	0.291267
A0A1S3Y3H4	uncharacterized protein LOC107771755	LOC107771755	2.24483e+08	256020000	0.87682	0.175477
A0A1S3Y3J6	binding partner of ACD11 1-like	LOC107771769	4.64243e+07	33937500	1.36794	0.136909
A0A1S4A7C4	ras-related protein RABB1b-like	LOC107794510	1.27413e+08	1.18157e+08	1.07834	0.397133
A0A1S3Y3Q6	probable membrane metalloprotease ARASP2, chloroplastic	LOC107771905	17220000	1.84497e+07	0.93335	0.779773
A0A1S3Z0K4	Histone H2A	LOC107781461	1.48397e+08	1.27922e+08	1.16005	0.391657
A0A1S3Y3W0	thylakoid lumenal 16.5 kDa protein, chloroplastic-like	LOC107771896	1144930000	9.97823e+08	1.14743	0.238975
A0A1S3Y3Y4	uncharacterized protein LOC107771985	LOC107771985	6.11743e+06	6978500	0.876611	0.352179
Q41230	CBP20 (Fragment)	CBP20	8.12213e+07	8.29693e+07	0.978932	0.886039
Q8H0H9	Serine protease-like protein	A43	7.08217e+07	85186500	0.831372	0.209364
A0A1S3Y4P5	fatty-acid-binding protein 1-like isoform X2	LOC107772157	1.69953e+08	166620000	1.02001	0.792075
A0A1S3Y4V1	guanine nucleotide-binding protein subunit beta-like protein	LOC107772203	110450000	1.17577e+08	0.939387	0.642239
A0A1S3Y4W7	thioredoxin-like protein AAED1, chloroplastic	LOC107772237	3.83307e+07	2.47263e+07	1.5502	0.0951692
A0A1S3Y4Y6	calnexin homolog 1-like	LOC107772248	53283000	6.25733e+07	0.851529	0.267061
A0A1S3Y509	nudix hydrolase 20, chloroplastic-like	LOC107772272	2.20993e+07	16947000	1.30403	0.249635
A0A1S4BLI0	Serine/threonine-protein phosphatase	LOC107809565	2.32213e+07	17941000	1.29432	0.0716641
A0A1S4ASP3	RuvB-like helicase	LOC107800852	3.58367e+07	30334000	1.1814	0.197215
A0A1S3Y542	Acetyltransferase component of pyruvate dehydrogenase complex	LOC107772318	80235000	8.06167e+07	0.995266	0.961194
W8SRK9	Imidazole glycerol phosphate synthase hisHF		45049000	4.00333e+07	1.12529	0.133677
A0A1S3Y5C2	uncharacterized protein LOC107772121	LOC107772121	2.71933e+07	2.95687e+07	0.919667	0.430472
A9CR84	Class 2 knotted1-like protein	NTH201	1.60953e+07	2.00833e+07	0.801427	0.123495
A0A1S3Y5N0	uncharacterized protein LOC107772223	LOC107772223	1.43453e+07	1.70263e+07	0.842538	0.412666
A0A1S3Y5P8	serpin-ZX-like	LOC107772383	120910000	115910000	1.04314	0.651386
A0A1S3Y5Q3	UDP-D-apiose/UDP-D-xylose synthase 2	LOC107772423	1.82237e+07	18362000	0.992466	0.949026
A0A1S4BBL4	ALA-interacting subunit	LOC107806554	72996000	7.17513e+07	1.01735	0.732408
A0A1S3Y5V8	60S acidic ribosomal protein P0	LOC107772468	4.26623e+07	5.06117e+07	0.842935	0.0881118
A0A1S3Y5X8	36.4 kDa proline-rich protein-like	LOC107772589	9597450	11587000	0.828295	0.332878
A0A1S3Y5Z1	Ferredoxin--NADP reductase, chloroplastic	LOC107772606	1.54157e+10	1.64267e+10	0.938454	0.076227
A0A1S3Y635	BAHD acyltransferase DCR-like	LOC107772760	3.68077e+07	3.77507e+07	0.97502	0.881824
A0A1S3Y6L1	Dynamin GTPase	LOC107772803	8120900	6494500	1.25043	0.117587
A0A1S4C9P7	vacuolar protein sorting-associated protein 27-like	LOC107816617	21053000	23047500	0.913461	0.307105
A0A1S3Z112	PITH domain-containing protein At3g04780-like	LOC107781867	2.64773e+07	27589000	0.959706	0.658581
A0A1S3Y7G2	uncharacterized protein LOC107773170 isoform X3	LOC107773170	7676800	6.90207e+06	1.11225	0.464356
A0A1S3Z079	probable galactinol--sucrose galactosyltransferase 6	LOC107781630	7.64763e+06	8550100	0.89445	0.54798
A0A1S4AGL0	Delta-1-pyrroline-5-carboxylate synthase	LOC107797411	185640000	173620000	1.06923	0.200463
A0A1S3Y7B8	mannose-1-phosphate guanyltransferase alpha-B-like	LOC107773227	26734000	2.60017e+07	1.02816	0.760879
A0A1S3Y7C7	plastidal glycolate/glycerate translocator 1, chloroplastic-like	LOC107773236	27132000	24341000	1.11466	0.534986
A0A1S3Y7F1	3-isopropylmalate dehydratase large subunit-like	LOC107773264	66501000	6.65753e+07	0.998883	0.987258
A0A1S3Y7H5	sodium/pyruvate cotransporter BASS2, chloroplastic-like	LOC107773306	5941800	46626000	0.127435	1
A0A1S3Y7I8	Phosphoribulokinase	LOC107773234	1.78353e+10	17684000000	1.00856	0.722287
A0A1S3Y7L4	probable mannitol dehydrogenase	LOC107773242	65305000	72995000	0.89465	0.328451
A0A1S4B5L9	ADP-ribosylation factor-like protein 5	LOC107804726	6.09257e+07	60170000	1.01256	0.941283
A0A1S3Y7M5	Sulfate adenylyltransferase	LOC107773366	16678000	1.47457e+07	1.13104	0.459496
A0A1S4A018	ABC transporter F family member 4-like	LOC107792231	3.98877e+07	51448000	0.775301	0.0528882
A0A1S4CPS7	Signal recognition particle receptor subunit beta	LOC107821326	1.55147e+07	14059000	1.10354	0.358644
A0A1S3Y7Q1	protein SPIRAL1-like 1	LOC107773311	4.29217e+07	42927000	0.999876	0.999527
A0A1S3Y7Q7	uncharacterized protein LOC107773105	LOC107773105	16802000	2.02623e+07	0.829223	0.259122
A0A1S3Y7S1	uncharacterized protein LOC107773338	LOC107773338	11195200	9808700	1.14135	0.556033
A0A1S3Y7T6	3-phosphoshikimate 1-carboxyvinyltransferase, chloroplastic-like	LOC107773355	12983000	1.30887e+07	0.991927	0.947266
A0A1S3Y7X2	succinate dehydrogenase subunit 5, mitochondrial-like	LOC107773166	1.60443e+08	1.69773e+08	0.945044	0.218077
A0A1S4DR56	LIMR family protein At5g01460	LOC107832552	6.35703e+07	5.84743e+07	1.08715	0.513218
A0A1S3Y7Z6	GDSL esterase/lipase At5g45910-like	LOC107773200	48018000	45173000	1.06298	0.650799
A0A1S3Y808	hypersensitive-induced response protein 4-like	LOC107773216	69941500	46941000	1.48999	1
A0A1S3Y811	AP-1 complex subunit gamma	LOC107773525	1.22577e+07	1.04473e+07	1.17328	0.442162
A0A1S3Y851	Transmembrane 9 superfamily member	LOC107773219	103343000	97236000	1.06281	0.360642
A0A1S3Y8Z8	photosynthetic NDH subunit of lumenal location 2, chloroplastic-like isoform X2	LOC107773657	155850000	1.49793e+08	1.04043	0.524442
A0A1S3YGW3	annexin D4-like	LOC107775984	2.51397e+07	2.09617e+07	1.19932	0.0680955
A0A1S3YDV3	Methionine S-methyltransferase	LOC107775022	5.63793e+06	6.23833e+06	0.903756	0.777042
[truncated: 2,187 more rows]
